# Supplementary material for: Prediction of regulatory long intergenic non-coding RNAs acting in trans through base-pairing interactions
Source: BMC Genomics. 2019 Jul 22;20:601. doi: 10.1186/s12864-019-5946-0 (PMC6647327; doi:10.1186/s12864-019-5946-0)
Supplement: Supplementary file 9 — Table S1. Summary of the main characteristics of lincRNAs. (XLSX 183 kb) [file 12864_2019_5946_MOESM9_ESM.xlsx]

## Sheet: Legend
Column	Description
Gene_ID	AGI ID for TAIR10 genes and XLOC numbers for novel lincRNAs
chr	Chromosome number
start	5' end of the locus
end	3' end of the locus
strand	Strand (+) or ( -)
gene_type	Gene type
ShortName
Candidate_Type	Indicates if the transcript was considered as a putative trans-NAT and positively or negative correlated with at least 1 predicted target gene. SS indicated correlation in terms of steady-state levels while PA refers to correlation between Polysome Association of target gene and steady-state level of the trans-NAT.
Correlation_neighbors	Indicates if expression of the transcript was correlated with a neighbor gene
Bazin_2017	ID of the lncRNA reported in Bazin et al. overlapping the lincRNA on the same strand, at least partially,
ARAPORT11	ID of the transcript in the Araport11 database overlapping the lincRNA on the same strand, at least partially,
Yuan_2016	ID of the lncRNA reported in Yuan et al. overlapping the lincRNA on the same strand, at least partially,
Chua	ID of the lncRNA reported in the PlncDB database overlapping the lincRNA on the same strand, at least partially,
Liu	Mean of the total RNA normalized readcout of the 12 experimental conditions analyzed
WGCNA_cluster	Highest normalized total RNA readcout of the 12 experimental conditions analyzed
avg_RPK_tot	Mean of the polysomal RNA normalized readcout of the 12 experimental conditions analyzed
max_RPK_tot	Highest normalized polysomal RNA readcout of the 12 experimental conditions analyzed
avg_AP	Mean of polysome association ratio of the 12 experimental conditions analyzed
max_AP	Highest of the polysome association of the 12 experimental conditions analyzed
DEGup	Indicates if the gene is significantly more expressed, in response to 1 or several treatment
DEGdown	Indicates if the gene is significantly less expressed, in response to 1 or several treatment
DPAup	Indicates if the gene is significantly more associated with polysomes in response to 1 or several treatment
DPAdown	Indicates if the gene is significantly less associated with polysomes in response to 1 or several treatment
Length	Length of the transcript (in nucleotides)
GC_content	Proportion of GC of the transcript
Cons_exons	Average PHAST score of the nucleotides within exonic region
Cons_introns	Average PHAST score of the nucleotides within intronic region
ClusterConservation	If the lincRNA was associated with a cluster (WGCNA analysis), indicates the name of the cluster
Inverted_repeat(score;len;perc_match)	Indicates if the lincRNA contains inverted repeats
Transposon	Indicates if the lincRNA contains at least part of tranposable elements (reports the ID of the transposon, its name and its family, separated by “:”)
Target_of_miR	Indicates if the lincRNA or the coding genes contains potential miRNA target sites
miR_mimic	Indicates if the lincRNA contains potential miRNA target mimic sequences
miR_precursor	Indicates if the lincRNA is a potiential miR precursor
smRNA_precursor	Indicates if the lincRNA is enriched in small read density within the region complementary to its predicted target. If a predicted target is also enriched in small read density within the region complementary to the lincRNA, the ID the targer is reported.

## Sheet: Table_S1
Gene_ID	chr	start	end	len	strand	gene_type	ShortName	Candidate_Type	Correlation_neighbors	Bazin_2017	ARAPORT11	Yuan_2016	Chua	Liu	WGCNA_cluster	avg_RPK_tot	max_RPK_tot	avg_AP	max_AP	DEGup	DEGdown	DPAup	DPAdown	Length	GC_content	Cons_exons	Cons_introns	ClusterConservation	Inverted_repeat(score;len;perc_match)	Transposon	Target_of_miR	miR_mimic	miR_precursor	smRNA_precursor
AT5G03285	5	793514	793717	203	+	ncRNA_linc		.	Negative_corr_neighbor	AT5G03285	AT5G03285	.	AT5G03285	.	cluster3	499.75	1259	1.12333	1.31	RABA_Rctrl_UP;SABA_Sctrl_UP	Rctrl_Sctrl_DOWN			204	0.509804	0.797325		3	None	None	None	None	None	None
AT3G06962	3	2197123	2197332	209	+	ncRNA_linc		.	Positive_corr_neighbor;Negative_corr_neighbor	AT3G06962	AT3G06962	.	AT3G06962;gnl|UG|At#S21126619	At3NC007930	.	83.5833	244	1.77917	3.62	100_1mM_UP;Rctrl_Sctrl_UP				210	0.480952	0.994885		3	None	None	None	None	None	None
AT2G15128	2	6564104	6564316	212	+	ncRNA_linc		Positive_SSreg_lincRNA-DH	Positive_corr_neighbor	.	AT2G15128	.	AT2G15128	.	cluster8	978.25	3311	0.248333	0.32		100_1mM_DOWN			213	0.389671	0.179184		1	None	None	None	None	None	None
XLOC_000809	1	5970767	5970990	223	-	class_code_u	XLOC_000809	.	Negative_corr_neighbor	NEW_RNA_Chr1:5970789-5970926(-)	.	.	.	At1NC021160	cluster16	7.66667	20			Rctrl_Sctrl_UP				224	0.540179	0		2	None	None	None	None	None	None
XLOC_003828	4	12473753	12473985	232	-	class_code_u	XLOC_003828	.	.	.	AT4G03085	.	gnl|UG|At#S35314360	At4NC051485;At4NC051520;At4NC051565;At4NC051495;At4NC051550;At4NC051540;At4NC051510;At4NC051530;At4NC051475	cluster5	27.5833	51							233	0.32618	0.410345		3	None	None	None	None	None	None
AT3G57157	3	21157011	21157247	236	+	ncRNA_linc		.	Positive_corr_neighbor;Negative_corr_neighbor	AT3G57157	AT3G57157	.	Group4622;AT3G57157	.	cluster9	2391.67	22423	1.45833	1.91	100_1mM_UP;Rctrl_Sctrl_UP	RABA_Rctrl_DOWN;RMeJA_Rctrl_DOWN		SABA_Sctrl_DOWN	237	0.455696	0.971928		None	None	None	None	None	None	None
AT4G31408	4	15242729	15242969	240	-	ncRNA_linc		.	.	.	AT4G31408	.	Group5689;AT4G31408	At4NC061670	.	9.41667	15							241	0.344398	0.131092		1	None	None	None	None	None	None
XLOC_000943	1	11671403	11671654	251	-	class_code_u	XLOC_000943	.	.	.	AT1G09125	.	At1NC042540	.	.	10.5	15							252	0.380952	0.243036		2	None	None	None	None	None	None
XLOC_001890	2	9936552	9936816	264	-	class_code_u	XLOC_001890	.	.	.	.	.	gnl|UG|At#S15114812	At2NC042010	cluster16	8.08333	15							265	0.343396	0.0246174		1	None	None	None	None	None	None
XLOC_004141	5	5964096	5964361	265	+	class_code_u	XLOC_004141	.	.	.	.	.	.	RLFS_033898	.	3.25	21							266	0.319549	0.486347		1	None	None	None	None	None	None
AT2G19796	2	8529916	8530187	271	-	ncRNA_linc		.	.	.	AT2G19796	.	AT2G19796	.	.	0	0							272	0.382353	0.310764		None	None	None	None	None	None	None
XLOC_001726	2	18890430	18890706	276	+	class_code_u	XLOC_001726	.	.	.	.	.	At2NC075690	.	.	1.58333	19							277	0.314079	0.0339928		1	None	None	None	None	None	None
AT4G30872	4	15032978	15033256	278	-	ncRNA_linc		.	.	.	AT4G30872	.	AT4G30872	.	.	0	0							279	0.430108	0.00513669		None	None	None	None	None	None	None
XLOC_003008	3	11983718	11984002	284	-	class_code_u	XLOC_003008	Positive_SSreg_lincRNA-DH;Negative_SSreg_lincRNA-DH	.	.	.	.	At3NC045450	At3NC045380	cluster8	29.8333	76				100_1mM_DOWN			285	0.505263	0		4	None	AT2TE82000:RathE2_cons:RathE2_cons;	None	None	None	None
XLOC_004289	5	15699197	15699482	285	+	class_code_u	XLOC_004289	.	.	.	.	.	.	.	.	4.75	12			Rctrl_Sctrl_UP				286	0.451049	0.00115789		4	None	AT5TE56690:RathE2_cons:RathE2_cons;	None	None	None	None
AT1G15405	1	5297875	5298166	291	-	ncRNA_linc		Positive_SSreg_lincRNA-DH	Positive_corr_neighbor;Negative_corr_neighbor	.	AT1G05163;AT1G15405	.	AT1G15405	.	cluster16	177.75	383		0.08		100_1mM_DOWN			292	0.585616	0.60743		4	None	None	None	None	None	None
XLOC_001824	2	6731401	6731692	291	-	class_code_u	XLOC_001824	.	.	.	.	.	gnl|UG|At#S18581552;At2NC029620	.	cluster16	48.1667	101		0.24					292	0.393836	0		2	None	AT2TE27505:ATSINE4:SINE;	None	None	None	None
XLOC_003253	4	1476289	1476580	291	+	class_code_u	XLOC_003253	Positive_SSreg_lincRNA-DH;Negative_SSreg_lincRNA-DH	Positive_corr_neighbor;Negative_corr_neighbor	NEW_RNA_Chr4:1476361-1476585(+)	AT4G04595	XLOC_020382	gnl|UG|At#S21989761;Seed_Group3822;Group4915	.	.	217.167	531	0.0391667	0.09	Rctrl_Sctrl_UP	100_1mM_DOWN			292	0.547945	0.573601		None	None	None	None	None	None	None
XLOC_003916	4	16246822	16247114	292	-	class_code_u	XLOC_003916	.	Positive_corr_neighbor	.	.	.	.	At4NC065210	cluster16	8.33333	21			Rctrl_Sctrl_UP				293	0.296928	0.105301		1	None	None	None	None	None	None
XLOC_005118	5	24247225	24247535	310	-	class_code_u	XLOC_005118	.	Positive_corr_neighbor;Negative_corr_neighbor	.	AT5G60210	.	At5NC093580	At5NC093580	.	41.25	96			Rctrl_Sctrl_UP				311	0.318328	0.294629		2	None	None	None	None	None	None
AT5G33439	5	12738898	12739212	314	-	ncRNA_linc		.	.	.	AT5G33439	.	AT5G33439	.	.	0	0							315	0.561905	0.215691		None	None	None	None	None	None	None
XLOC_002112	2	18717348	18717662	314	-	class_code_u	XLOC_002112	.	.	.	.	.	gnl|UG|At#S30553482	.	.	0.833333	9							315	0.406349	0.505506		4	None	None	None	None	None	None
XLOC_000260	1	9452623	9452940	317	+	class_code_u	XLOC_000260	.	.	.	AT1G06047	.	Group786;At1NC033980	At1NC033980	.	1.5	10			100_1mM_UP				318	0.327044	0.564284		4	None	None	None	None	None	None
XLOC_004600	5	26883623	26883945	322	+	class_code_u	XLOC_004600	.	Negative_corr_neighbor	.	AT5G67385	.	gnl|UG|At#S35292608	.	.	12.25	30		3.11	Rctrl_Sctrl_UP			Rctrl_Sctrl_DOWN	323	0.402477	0.857612		2	None	None	None	None	None	None
XLOC_002966	3	10325730	10326053	323	-	class_code_u	XLOC_002966	.	.	.	.	.	.	.	.	1.91667	9							324	0.324074	0.183319		2	None	None	None	None	None	None
XLOC_003429	4	11843195	11843518	323	+	class_code_u	XLOC_003429	.	Positive_corr_neighbor	.	.	.	gnl|UG|At#S35226521	.	cluster5	3.41667	14				Rctrl_Sctrl_DOWN			324	0.385802	0.0592972		1	None	None	None	None	None	None
XLOC_004940	5	16687334	16687660	326	-	class_code_u	XLOC_004940	.	Positive_corr_neighbor	.	AT5G41730	.	At5NC065160	At5NC065170;At5NC065160	.	6.16667	22			100_1mM_UP				327	0.314985	0.473613		1	None	None	None	None	None	None
XLOC_004724	5	4041710	4042037	327	-	class_code_u	XLOC_004724	.	.	.	AT5G12440	.	Seed_Group4954;At5NC014510	At5NC014510	.	55.5	77		0.48				RMeJA_Rctrl_DOWN	328	0.329268	0.60263		2	None	None	None	None	None	None
XLOC_002231	3	2845142	2845473	331	+	class_code_u	XLOC_002231	.	.	.	.	.	.	At3NC010150	cluster13	2.08333	11							332	0.358434	0.536692		1	None	None	None	None	None	None
XLOC_004619	5	250604	250939	335	-	class_code_u	XLOC_004619	.	Negative_corr_neighbor	.	.	.	At5NC000960	.	.	1.75	16				100_1mM_DOWN			336	0.360119	0.00674925		None	None	AT5TE00870:HARBINGER:DNA/Harbinger;	None	None	None	None
AT1G70185	1	26429733	26430069	336	+	ncRNA_linc		.	.	.	AT1G70185	.	AT1G70185	.	cluster15	24.75	44		0.46					337	0.364985	0.296		None	None	None	None	None	None	None
AT1G67238	1	25158115	25158454	339	-	ncRNA_linc		.	.	.	AT1G67238	.	gnl|UG|At#S11825209;AT1G67238	.	.	2.5	5							340	0.308824	0.0561888		1	None	None	None	None	None	None
XLOC_003024	3	15338137	15338476	339	-	class_code_u	XLOC_003024	.	.	.	AT3G06605	.	gnl|UG|At#S35258970;At3NC062020	At3NC062020	cluster16	3.66667	14		1.38					340	0.320588	0.0507493		1	None	None	None	None	None	None
XLOC_000937	1	11473012	11473353	341	-	class_code_u	XLOC_000937	.	.	.	AT1G06483	.	At1NC041710	At1NC041710	.	0.916667	7							342	0.409357	0.00991789		1	None	None	None	None	None	None
XLOC_002366	3	7473487	7473828	341	+	class_code_u	XLOC_002366	.	.	.	.	.	.	.	.	3.16667	15							342	0.28655	0.320777		2	None	None	None	None	None	None
XLOC_003955	4	17588417	17588760	343	-	class_code_u	XLOC_003955	.	.	.	.	.	At4NC070030	.	cluster13	2.41667	11		0.79	RABA_Rctrl_UP				344	0.354651	0.0275277		None	None	None	None	None	None	None
XLOC_002416	3	9720138	9720483	345	+	class_code_u	XLOC_002416	.	.	.	AT3G05055	.	At3NC035680	At3NC035680	.	2.75	7		2.02					346	0.268786	0.164287		1	None	None	None	None	None	None
XLOC_001173	1	24843442	24843795	353	-	class_code_u	XLOC_001173	.	.	.	.	.	.	.	.	1.58333	8							354	0.305085	0.122102		2	None	None	None	None	None	None
XLOC_000845	1	7832203	7832559	356	-	class_code_u	XLOC_000845	.	.	.	.	.	gnl|UG|At#S35221478	.	.	1.08333	8			RABA_Rctrl_UP				357	0.333333	0.529806		4	None	None	None	None	None	None
XLOC_005185	5	26275972	26276328	356	-	class_code_u	XLOC_005185	.	.	.	AT5G65685	.	.	.	.	10.5	25							357	0.263305	0.00463202		1	None	AT5TE94615:ATREP3:RC/Helitron;	None	None	None	None
XLOC_003472	4	13658471	13658828	357	+	class_code_u	XLOC_003472	.	.	.	.	.	.	.	.	1	11							358	0.407821	0.512283		4	None	None	None	None	None	None
XLOC_001791	2	2657969	2658332	363	-	class_code_u	XLOC_001791	.	.	.	.	.	gnl|UG|At#S35229424	.	.	0.333333	3							364	0.307692	0.0451653		None	None	AT2TE11785:ATREP1:RC/Helitron;	None	None	None	None
XLOC_003820	4	12136308	12136671	363	-	class_code_u	XLOC_003820	.	Negative_corr_neighbor	.	.	.	Group5434	.	.	2.08333	11			100_1mM_UP				364	0.381868	0.0878678		1	None	None	None	None	None	None
XLOC_004698	5	3062699	3063062	363	-	class_code_u	XLOC_004698	.	.	.	AT5G09850	.	.	.	cluster8	53.75	80	0.5625	0.93				RMeJA_Rctrl_DOWN;SMeJA_Sctrl_DOWN	275	0.32	0.842663	0.390364	4	None	None	None	None	None	None
XLOC_002258	3	3619733	3620098	365	+	class_code_u	XLOC_002258	.	.	.	.	.	gnl|UG|At#S35253310	.	.	1.41667	6							366	0.325137	0.268104		3	None	None	None	None	None	None
XLOC_002531	3	17509514	17509884	370	+	class_code_u	XLOC_002531	.	.	.	.	.	.	.	.	0.833333	5							371	0.304582	0.422005		3	None	None	None	None	None	None
XLOC_003233	4	604039	604409	370	+	class_code_u	XLOC_003233	.	.	.	.	.	At4NC002380	.	.	1.16667	5							371	0.425876	0.00458649		1	None	None	None	None	None	None
XLOC_002912	3	8233558	8233929	371	-	class_code_u	XLOC_002912	.	Positive_corr_neighbor	.	.	.	.	.	.	2.25	11				Rctrl_Sctrl_DOWN			372	0.341398	0.0766065		1	None	None	None	None	None	None
XLOC_005088	5	23414362	23414733	371	-	class_code_u	XLOC_005088	.	.	.	AT5G57790	.	gnl|UG|At#S14273804;gnl|UG|At#S21989655	.	.	0.583333	7							372	0.314516	0.164194		1	None	None	None	None	None	None
XLOC_003502	4	14917278	14917652	374	+	class_code_u	XLOC_003502	.	.	.	.	.	At4NC060350	At4NC060340	.	1	5							375	0.341333	0.186794		3	None	None	None	None	None	None
XLOC_003116	3	19668137	19668512	375	-	class_code_u	XLOC_003116	.	.	.	.	.	.	.	.	1.08333	8							295	0.311864	0.33686	0.931238	1	None	None	None	None	None	None
XLOC_004357	5	18387390	18387766	376	+	class_code_u	XLOC_004357	.	Negative_corr_neighbor	.	AT5G45370	.	.	.	cluster14	9.33333	22							377	0.376658	0.238822		1	None	None	ath-miR5021	None	None	None
XLOC_000353	1	17695643	17696020	377	+	class_code_u	XLOC_000353	.	.	.	AT1G07457	.	gnl|UG|At#S11821402;At1NC066380	At1NC066390;At1NC066405;At1NC066380	cluster9	6.08333	21				Rctrl_Sctrl_DOWN			378	0.425926	0.0781936		2	None	None	None	None	None	None
XLOC_004130	5	5460125	5460502	377	+	class_code_u	XLOC_004130	.	.	.	AT5G02585	.	.	.	.	2.5	7							290	0.37931	0.648587	0.094046	4	None	None	None	None	None	None
XLOC_004784	5	6288511	6288889	378	-	class_code_u	XLOC_004784	.	.	.	.	.	gnl|UG|At#S37211454	.	.	0.583333	6							379	0.319261	0.419146		2	None	None	None	None	None	None
XLOC_002392	3	8817075	8817454	379	+	class_code_u	XLOC_002392	.	.	.	.	.	At3NC032050	At3NC032060;At3NC032050	.	0.916667	9		0.61					380	0.35	0.00546966		None	None	None	None	None	None	None
XLOC_001353	2	263158	263539	381	+	class_code_u	XLOC_001353	.	.	.	.	.	.	.	.	1.66667	6			Rctrl_Sctrl_UP				382	0.371728	0.83848		3	None	None	None	None	None	None
XLOC_003382	4	9905058	9905439	381	+	class_code_u	XLOC_003382	.	.	.	.	.	.	.	cluster13	1.33333	13							382	0.348168	0.678656		3	None	None	None	None	None	None
XLOC_005254	Mt	333623	334006	383	-	class_code_u	XLOC_005254	.	.	.	ATMG09950	XLOC_032631	.	.	cluster5	11.5	21		1.32				SIAA_Sctrl_DOWN;SMeJA_Sctrl_DOWN;SACC_Sctrl_DOWN	384	0.4375	0.476063		None	None	None	None	None	None	None
XLOC_003726	4	8284098	8284483	385	-	class_code_u	XLOC_003726	.	.	.	.	.	gnl|UG|At#S37211505	.	.	2.16667	6							386	0.326425	0.014787		4	None	None	None	None	None	None
XLOC_002611	3	20317608	20317999	391	+	class_code_u	XLOC_002611	.	Negative_corr_neighbor	.	.	.	Group4545	At3NC082000	.	16.8333	197			SABA_Sctrl_UP				392	0.380102	0.309038		3	None	None	None	None	None	None
XLOC_001686	2	17480800	17481193	393	+	class_code_u	XLOC_001686	.	Positive_corr_neighbor;Negative_corr_neighbor	.	.	.	gnl|UG|At#S35288751	.	.	2.66667	14				SABA_Sctrl_DOWN;Rctrl_Sctrl_DOWN			394	0.337563	0.725916		4	None	None	None	None	None	None
XLOC_004282	5	15382685	15383078	393	+	class_code_u	XLOC_004282	.	Positive_corr_neighbor	.	.	.	.	.	.	4.5	25				100_1mM_DOWN;Rctrl_Sctrl_DOWN			394	0.390863	0.267766		2	None	None	None	None	None	None
XLOC_004811	5	7708777	7709170	393	-	class_code_u	XLOC_004811	.	Positive_corr_neighbor	.	.	.	At5NC028380;gnl|UG|At#S11705810	.	.	8.08333	16	1.695	5.8	100_1mM_UP	RABA_Rctrl_DOWN			394	0.30203	0.100186		1	None	None	None	None	None	None
XLOC_002999	3	11470425	11470821	396	-	class_code_u	XLOC_002999	Positive_SSreg_lincRNA-DH	Positive_corr_neighbor	.	AT3G29631	.	At3NC042900;gnl|UG|At#S33259822	At3NC042880;At3NC042910	.	12.75	127				100_1mM_DOWN			397	0.309824	0.41204		None	None	AT1TE54675:ATREP5:RC/Helitron;	None	None	None	None
XLOC_002501	3	16828648	16829046	398	+	class_code_u	XLOC_002501	.	Positive_corr_neighbor	.	.	.	At3NC068620	At3NC068630	.	4.66667	11				Rctrl_Sctrl_DOWN			399	0.413534	0.563239		2	None	None	None	None	None	None
XLOC_003716	4	7840774	7841172	398	-	class_code_u	XLOC_003716	.	.	.	AT4G02925	.	gnl|UG|At#S37211508;At4NC034120	.	.	2.58333	9							399	0.368421	0.0382035		None	None	None	None	None	None	None
XLOC_000322	1	12942527	12942926	399	+	class_code_u	XLOC_000322	Positive_SSreg_lincRNA-DH;Negative_SSreg_lincRNA-DH	Positive_corr_neighbor;Negative_corr_neighbor	.	.	.	At1NC047440	.	.	68	143	0.289167	0.56	Rctrl_Sctrl_UP				400	0.3875	0		2	None	AT1TE42205:ATSINE4:SINE;	None	None	None	None
XLOC_003966	4	17789113	17789515	402	-	class_code_u	XLOC_003966	Positive_SSreg_lincRNA-DH	.	.	AT4G03425	.	.	.	cluster8	2.58333	12				100_1mM_DOWN;Rctrl_Sctrl_DOWN			313	0.332268	0.0609646	0.0958876	1	None	None	None	None	None	None
XLOC_004739	5	4546505	4546910	405	-	class_code_u	XLOC_004739	.	.	.	.	XLOC_029519	gnl|UG|At#S50430216;Seed_Group4992	.	.	8.75	16							406	0.339901	0.661042		4	None	None	None	None	None	None
XLOC_002888	3	7040195	7040604	409	-	class_code_u	XLOC_002888	.	.	.	.	.	gnl|UG|At#S11807252	.	.	1.91667	7			Rctrl_Sctrl_UP				410	0.360976	0.0953178		2	None	AT3TE29570:RathE1_cons:RathE1_cons;	None	None	None	None
XLOC_003792	4	10768871	10769280	409	-	class_code_u	XLOC_003792	Positive_SSreg_lincRNA-DH;Negative_SSreg_lincRNA-DH	Positive_corr_neighbor;Negative_corr_neighbor	.	AT4G19820	.	Group5355	.	.	4.16667	16				100_1mM_DOWN;Rctrl_Sctrl_DOWN			410	0.373171	0.325203		4	None	None	None	None	None	None
XLOC_001873	2	9482181	9482591	410	-	class_code_u	XLOC_001873	.	.	.	.	.	.	.	.	1.58333	6							411	0.355231	0.0149829		1	None	AT2TE40330:ATCOPIA23:LTR/Copia;	None	None	None	None
XLOC_003264	4	2570199	2570609	410	+	class_code_u	XLOC_003264	.	Positive_corr_neighbor	.	.	.	.	.	cluster1	1.25	12			RABA_Rctrl_UP				411	0.29927	0.535849		2	None	None	None	None	None	None
XLOC_003546	4	16720090	16720503	413	+	class_code_u	XLOC_003546	.	.	.	AT4G09105	.	gnl|UG|At#S11699155;gnl|UG|At#S35231092;gnl|UG|At#S35257710;At4NC066920	At4NC066920	.	4.33333	8		4.01					414	0.42029	0.206518		1	None	None	None	None	None	None
AT1G55525	1	20728329	20728745	416	-	ncRNA_linc		.	Negative_corr_neighbor	.	AT1G55525	.	AT1G55525	.	.	76	688	2.17833	7.77	RMeJA_Rctrl_UP;SMeJA_Sctrl_UP;Rctrl_Sctrl_UP				321	0.417445	0.108868	0.195421	1	None	None	None	None	None	None
XLOC_002042	2	16269840	16270257	417	-	class_code_u	XLOC_002042	.	.	.	.	.	.	.	.	2.08333	7							418	0.30622	0.136794		1	None	None	None	None	None	None
XLOC_001003	1	17483730	17484149	419	-	class_code_u	XLOC_001003	.	Negative_corr_neighbor	.	AT1G07393	.	gnl|UG|At#S11701438;gnl|UG|At#S35249900	.	.	25.5	59	0.475	0.97		SABA_Sctrl_DOWN			420	0.304762	0.134795		4	None	None	None	None	None	None
XLOC_002893	3	7215223	7215643	420	-	class_code_u	XLOC_002893	.	.	.	.	.	.	At3NC026265	.	0.916667	5							421	0.353919	0.339731		3	None	None	None	None	None	None
XLOC_001888	2	9921576	9921997	421	-	class_code_u	XLOC_001888	.	.	.	.	.	gnl|UG|At#S15114812	.	.	2.08333	7							422	0.300948	0.384691		1	None	None	None	None	None	None
XLOC_005213	5	26906028	26906451	423	-	class_code_u	XLOC_005213	.	Positive_corr_neighbor;Negative_corr_neighbor	.	AT5G67420	.	gnl|UG|At#S35294815	.	.	13.9167	40				Rctrl_Sctrl_DOWN			424	0.313679	0.503132		2	None	None	None	None	None	None
XLOC_000270	1	9849064	9849488	424	+	class_code_u	XLOC_000270	.	.	.	AT1G06127	.	At1NC035380	At1NC035380	.	1	7							425	0.350588	0.0512642		1	None	None	None	None	None	None
XLOC_001292	1	28836965	28837389	424	-	class_code_u	XLOC_001292	.	.	.	.	.	gnl|UG|At#S35313083	.	.	3.25	6		1.56					425	0.409412	0.106182		1	None	None	None	None	None	None
XLOC_001494	2	9494900	9495324	424	+	class_code_u	XLOC_001494	.	.	.	AT2G07575	.	gnl|UG|At#S15114794;At2NC040280	At2NC040280	.	3.5	12		2.11					425	0.364706	0.0245566		1	None	None	None	None	None	None
XLOC_004863	5	9575138	9575562	424	-	class_code_u	XLOC_004863	.	.	.	.	.	.	.	.	0.5	6							425	0.383529	0.374349		4	None	None	None	None	None	None
XLOC_004901	5	14609344	14609771	427	-	class_code_u	XLOC_004901	.	.	.	.	.	At5NC057060	.	.	3	7							428	0.385514	0.0168548		None	None	None	None	None	None	None
XLOC_001595	2	14086024	14086452	428	+	class_code_u	XLOC_001595	.	.	.	.	.	gnl|UG|At#S11708487	.	.	1.41667	13							429	0.39627	0.0214743		2	None	None	None	None	None	None
XLOC_001700	2	18192573	18193001	428	+	class_code_u	XLOC_001700	.	Positive_corr_neighbor;Negative_corr_neighbor	.	.	.	.	.	cluster9	0.833333	10			100_1mM_UP				429	0.335664	0.351484		3	None	None	None	None	None	None
XLOC_003654	4	1885208	1885639	431	-	class_code_u	XLOC_003654	.	Positive_corr_neighbor;Negative_corr_neighbor	.	.	.	.	At4NC007550	cluster9	35.1667	422			100_1mM_UP				251	0.346614	0.0458474	0.0747556	1	None	AT4TE09265:BRODYAGA1A:DNA/MuDR;	None	None	None	None
XLOC_000950	1	11936981	11937413	432	-	class_code_u	XLOC_000950	.	.	.	.	.	.	.	.	1.08333	6							433	0.344111	0.229067		1	None	None	None	None	None	None
XLOC_001760	2	565655	566088	433	-	class_code_u	XLOC_001760	.	.	.	AT2G04205	.	gnl|UG|At#S35293661;At2NC002260	At2NC002260;At2NC002270;RLFS_008734	.	1.33333	6		25.22	Rctrl_Sctrl_UP	RABA_Rctrl_DOWN	RABA_Rctrl_UP		434	0.387097	0.103903		1	None	None	None	None	None	None
XLOC_002219	3	2334987	2335420	433	+	class_code_u	XLOC_002219	.	Positive_corr_neighbor	.	.	.	gnl|UG|At#S21126619	.	.	2.66667	19		0.96	RABA_Rctrl_UP				434	0.33871	0.0580624		1	None	None	None	None	None	None
XLOC_001046	1	20006559	20006993	434	-	class_code_u	XLOC_001046	.	Positive_corr_neighbor	NEW_RNA_Chr1:20006468-20006950(-)	AT1G09605	.	At1NC075030	.	cluster9	555.833	5069	2.06917	3.16	100_1mM_UP;Rctrl_Sctrl_UP	RABA_Rctrl_DOWN;SABA_Sctrl_DOWN;SMeJA_Sctrl_DOWN			435	0.354023	0.260647		3	None	None	None	None	None	None
XLOC_001688	2	17616042	17616476	434	+	class_code_u	XLOC_001688	.	.	.	AT2G09360	.	gnl|UG|At#S35288751;At2NC070961	At2NC070961;At2NC070960	.	1.66667	4							435	0.333333	0.476399		3	None	None	None	None	None	None
XLOC_001790	2	2629612	2630046	434	-	class_code_u	XLOC_001790	.	.	.	.	.	gnl|UG|At#S35229424	.	.	0.75	9			100_1mM_UP				435	0.31954	0.242574		1	None	AT2TE11785:ATREP1:RC/Helitron;	None	None	None	None
AT2G22482	2	9549649	9550084	435	-	ncRNA_linc		.	.	.	AT2G22482;AT2G07585	.	At2NC040520;Group2458;Seed_Group1949	At2NC040520;At2NC040530	.	97.6667	114	0.830833	1.11				SABA_Sctrl_DOWN;SACC_Sctrl_DOWN	436	0.380734	0.294598		1	None	None	None	None	None	None
XLOC_001386	2	1562220	1562655	435	+	class_code_u	XLOC_001386	.	.	.	.	.	gnl|UG|At#S11825321	.	cluster5	1.25	13							436	0.34633	0.101389		2	None	None	None	None	None	None
XLOC_002586	3	19499943	19500381	438	+	class_code_u	XLOC_002586	.	.	.	.	.	.	.	.	0.666667	5							439	0.330296	0.442623		1	None	None	None	None	None	None
XLOC_004906	5	14923971	14924411	440	-	class_code_u	XLOC_004906	.	.	.	AT5G37570	.	.	.	cluster14	38.25	59	1.24417	1.79					347	0.37464	0.719501	0.995473	1	None	None	None	None	None	None
XLOC_005178	5	26138348	26138788	440	-	class_code_u	XLOC_005178	.	.	.	AT5G09365	.	At5NC100570	RLFS_034115;At5NC100570;At5NC100580	cluster8	3.08333	13				Rctrl_Sctrl_DOWN			441	0.380952	0.631218		3	None	None	None	None	None	None
XLOC_004386	5	19455913	19456354	441	+	class_code_u	XLOC_004386	Positive_SSreg_lincRNA-DH;Negative_SSreg_lincRNA-DH	Positive_corr_neighbor	.	.	.	At5NC076000	At5NC076000;At5NC076010	cluster13	5.66667	43		3.11	100_1mM_UP;RMeJA_Rctrl_UP				442	0.352941	0.240082		1	None	None	None	None	None	None
XLOC_003609	4	18547843	18548285	442	+	class_code_u	XLOC_003609	.	.	.	.	.	.	.	.	0.75	9			100_1mM_UP				443	0.413093	0.478009		3	None	None	None	None	None	None
AT3G53365	3	19787255	19787702	447	+	ncRNA_linc		.	.	.	AT3G53365	.	AT3G53365	.	.	55	79	0.553333	0.65					295	0.366102	0.736106	0.417059	1	None	None	None	None	None	None
XLOC_000480	1	24376516	24376964	448	+	class_code_u	XLOC_000480	.	.	.	AT1G08767	.	At1NC090810;gnl|UG|At#S11699520	At1NC090810	.	1.25	7			RABA_Rctrl_UP				449	0.378619	0.00942187		1	None	None	None	None	None	None
XLOC_004425	5	20660232	20660681	449	+	class_code_u	XLOC_004425	.	.	.	.	.	.	.	.	0.75	5							450	0.411111	0.105047		1	None	None	None	None	None	None
XLOC_005116	5	24246011	24246460	449	-	class_code_u	XLOC_005116	.	Positive_corr_neighbor;Negative_corr_neighbor	.	AT5G60210	.	.	.	.	37.9167	100		0.15	Rctrl_Sctrl_UP				450	0.333333	0.734588		3	None	None	None	None	None	None
XLOC_005125	5	24387664	24388114	450	-	class_code_u	XLOC_005125	.	.	.	.	.	.	RLFS_034092	.	1.41667	8							451	0.365854	0.613349		1	None	None	None	None	None	None
XLOC_004954	5	17107255	17107706	451	-	class_code_u	XLOC_004954	.	.	.	.	.	.	.	.	2.08333	7							452	0.347345	0.00147672		1	None	None	None	None	None	None
XLOC_003103	3	19152441	19152893	452	-	class_code_u	XLOC_003103	.	.	.	.	.	.	.	.	1.25	4		9.62					453	0.395143	0.861896		3	None	None	None	None	None	None
XLOC_001409	2	4078112	4078566	454	+	class_code_u	XLOC_001409	.	.	.	.	.	At2NC017130	.	.	2.33333	9		2.84	Rctrl_Sctrl_UP				455	0.384615	0.00590969		1	None	None	None	None	None	None
XLOC_004952	5	16975380	16975836	456	-	class_code_u	XLOC_004952	.	Negative_corr_neighbor	.	AT5G06305	.	Seed_Group5488;Group6977	At5NC066220	.	10.5833	24		0.42	Rctrl_Sctrl_UP				457	0.295405	0.227068		1	None	None	None	None	None	None
XLOC_003719	4	7889711	7890168	457	-	class_code_u	XLOC_003719	Positive_SSreg_lincRNA-DH	Positive_corr_neighbor	.	.	.	gnl|UG|At#S37211508;At4NC034350	.	.	20.3333	165				100_1mM_DOWN;Rctrl_Sctrl_DOWN			458	0.290393	0.00173304		1	None	None	None	None	None	Putative siRNA-transNAT
XLOC_000523	1	26053079	26053538	459	+	class_code_u	XLOC_000523	.	.	.	.	.	.	.	.	0.75	7			RABA_Rctrl_UP				460	0.365217	0.250146		3	None	None	None	None	None	None
XLOC_001032	1	19512466	19512925	459	-	class_code_u	XLOC_001032	.	.	.	.	.	.	.	.	1.08333	7							460	0.369565	0.135985		1	None	None	None	None	None	None
XLOC_002167	3	429859	430318	459	+	class_code_u	XLOC_002167	.	.	.	AT3G01115	.	At3NC001450	At3NC001450	.	1.58333	5			Rctrl_Sctrl_UP				460	0.371739	0.0389521		2	None	None	None	None	None	AT5G06265
XLOC_003385	4	10010919	10011378	459	+	class_code_u	XLOC_003385	.	.	.	.	.	.	.	.	1.83333	6		1.81					460	0.347826	0.0063159		1	None	AT4TE45470:ATLINE1_5:LINE/L1;	None	None	None	None
XLOC_002009	2	15253660	15254120	460	-	class_code_u	XLOC_002009	.	.	.	AT2G08790	.	At2NC061870	At2NC061870	cluster13	1.83333	10							461	0.318872	0.0517891		1	None	None	None	None	None	None
XLOC_004871	5	9872095	9872556	461	-	class_code_u	XLOC_004871	.	.	.	.	.	.	.	.	3.91667	7		0.73					462	0.253247	0.0691996		1	None	AT5TE35925:HELITRONY3:RC/Helitron;	None	None	None	None
XLOC_004899	5	14227707	14228169	462	-	class_code_u	XLOC_004899	.	.	.	.	.	.	At5NC056210	.	1.66667	4		1.18					463	0.349892	0.00848268		1	None	AT5TE65260:ATLINEIII:LINE/L1;	None	None	None	None
XLOC_004069	5	3164749	3165212	463	+	class_code_u	XLOC_004069	.	.	.	AT5G01655	.	At5NC011060	At5NC011060	.	1	6							464	0.342672	0.406911		4	None	None	None	None	None	None
XLOC_001375	2	1135865	1136329	464	+	class_code_u	XLOC_001375	.	.	NEW_RNA_Chr2:1135871-1136330(+)	.	.	gnl|UG|At#S21126634	RLFS_014119	.	0.916667	4		18.66	Rctrl_Sctrl_UP				465	0.378495	0.249381		3	None	None	None	None	None	None
XLOC_003419	4	11589807	11590271	464	+	class_code_u	XLOC_003419	.	Positive_corr_neighbor	.	.	.	gnl|UG|At#S35226521	.	cluster13	6	47			RMeJA_Rctrl_UP				465	0.36129	0.0478125		1	None	None	None	None	None	None
XLOC_005194	5	26379473	26379937	464	-	class_code_u	XLOC_005194	.	Positive_corr_neighbor;Negative_corr_neighbor	.	AT5G65940	.	.	.	cluster8	7.33333	14		0.92	Rctrl_Sctrl_UP				465	0.43871	0.195401		4	None	None	None	None	None	None
AT1G24068	1	8515506	8515971	465	+	ncRNA_linc		Negative_SSreg_lincRNA-DH	Positive_corr_neighbor;Negative_corr_neighbor	.	AT1G24068	.	AT1G24068	.	cluster16	8.66667	25		1.19	Rctrl_Sctrl_UP	RABA_Rctrl_DOWN			466	0.375536	0.0139828		None	None	None	None	None	None	None
XLOC_001423	2	5021832	5022301	469	+	class_code_u	XLOC_001423	.	.	.	.	.	At2NC021700	At2NC021710	.	5.58333	15		1.25	Rctrl_Sctrl_UP				470	0.387234	0.134763		1	None	None	None	None	None	None
XLOC_003657	4	2288578	2289049	471	-	class_code_u	XLOC_003657	.	.	NEW_RNA_Chr4:2288736-2289013(-)	.	.	.	.	cluster15	5	15							472	0.309322	0.00259023		1	None	AT4TE10600:ATCOPIA57:LTR/Copia;	None	None	None	None
XLOC_004146	5	6223226	6223697	471	+	class_code_u	XLOC_004146	.	.	NEW_RNA_Chr5:6223174-6223531(+)	.	.	.	.	.	1.5	7							472	0.358051	0.839329		3	None	None	None	None	None	None
XLOC_003766	4	9760642	9761114	472	-	class_code_u	XLOC_003766	.	.	.	AT4G02985	.	Group5284	.	.	2.83333	13			Rctrl_Sctrl_UP				473	0.306554	0.206811		1	None	None	None	None	None	None
XLOC_004574	5	26218250	26218723	473	+	class_code_u	XLOC_004574	.	.	NEW_RNA_Chr5:26218296-26218689(+)	.	.	gnl|UG|At#S14872007;gnl|UG|At#S37211650	.	cluster6	17.9167	34	0.365833	0.68					474	0.324895	0.319543		1	None	None	None	None	None	None
XLOC_001081	1	21469344	21469820	476	-	class_code_u	XLOC_001081	.	.	.	AT1G08187	.	gnl|UG|At#S37211342;gnl|UG|At#S11743476;gnl|UG|At#S35319892	RLFS_007096;At1NC080050	.	2.83333	8							380	0.392105	0.569349	0.285094	3	None	None	None	None	None	None
XLOC_000294	1	11321838	11322315	477	+	class_code_u	XLOC_000294	.	.	.	.	.	.	.	.	0.75	9			100_1mM_UP				478	0.395397	0.694166		3	None	None	None	None	None	None
XLOC_001977	2	13717713	13718190	477	-	class_code_u	XLOC_001977	.	.	.	.	.	.	.	.	2.58333	10			RABA_Rctrl_UP				478	0.420502	0.000113208		1	None	AT2TE60380:ATLINEIII:LINE/L1;	None	None	None	None
AT1G10682	1	3544991	3545471	480	-	ncRNA_linc		.	.	AT1G10682	AT1G10682	.	AT1G10682	.	.	3820.83	10801	0.6825	0.83	Rctrl_Sctrl_UP	RIAA_Rctrl_DOWN			481	0.336798	0.366165		3	None	None	None	None	None	None
XLOC_004758	5	5263565	5264046	481	-	class_code_u	XLOC_004758	.	.	.	.	.	.	.	.	0.833333	9							482	0.3361	0.745628		1	None	None	None	None	None	None
XLOC_002289	3	4583412	4583894	482	+	class_code_u	XLOC_002289	.	.	.	AT3G13898	.	At3NC016290	.	cluster16	4	10		1.78			RABA_Rctrl_UP		483	0.351967	0.465108		3	None	None	None	None	None	None
XLOC_004287	5	15529014	15529496	482	+	class_code_u	XLOC_004287	.	.	.	AT5G00555	.	Seed_Group5422;At5NC060890	.	cluster12	3	13							483	0.397516	0.015944		1	None	None	None	None	None	None
XLOC_004154	5	6399819	6400302	483	+	class_code_u	XLOC_004154	.	.	.	AT5G03005	.	At5NC023630	At5NC023620;At5NC023630	.	2.33333	7		1.72	Rctrl_Sctrl_UP				484	0.338843	0.890302		3	None	None	None	None	None	None
AT2G42485	2	17690531	17691018	487	+	ncRNA_linc		.	.	AT2G42485	AT2G42485	.	Group3113;AT2G42485	.	.	176.583	281	0.955833	1.44			RACC_Rctrl_UP		488	0.422131	0.0577639		1	None	None	None	None	None	None
XLOC_004603	5	26906574	26907062	488	+	class_code_u	XLOC_004603	.	.	.	AT5G09915	.	At5NC103570	At5NC103570	.	2.75	11				100_1mM_DOWN;Rctrl_Sctrl_DOWN			489	0.384458	0.526201		1	None	None	None	None	None	None
XLOC_000010	1	171546	172036	490	+	class_code_u	XLOC_000010	.	Positive_corr_neighbor	.	.	.	Group20;gnl|UG|At#S35315170	.	cluster9	9.16667	72			100_1mM_UP;SABA_Sctrl_UP				391	0.381074	0.278388	0.896636	2	None	None	None	None	None	None
XLOC_004139	5	5892228	5892718	490	+	class_code_u	XLOC_004139	.	.	.	.	.	gnl|UG|At#S11744272	At5NC021700;At5NC021730	.	1.33333	8			100_1mM_UP				491	0.366599	0.150016		1	None	None	None	None	None	None
XLOC_000469	1	23989009	23989500	491	+	class_code_u	XLOC_000469	.	.	.	AT1G64584	.	gnl|UG|At#S11708324	.	.	3	7		2.85	Rctrl_Sctrl_UP				492	0.404472	0.439568		1	None	None	None	None	None	None
XLOC_000615	1	29080991	29081485	494	+	class_code_u	XLOC_000615	.	.	.	AT1G09727	.	gnl|UG|At#S21989826;gnl|UG|At#S11708268	At1NC108450	.	2.5	8		2.67					495	0.371717	0.318107		4	None	None	None	None	None	None
XLOC_003598	4	18144556	18145050	494	+	class_code_u	XLOC_003598	.	.	.	.	.	gnl|UG|At#S35226199	.	.	0.916667	6			RABA_Rctrl_UP				495	0.430303	0.351545		4	None	None	None	None	None	None
AT5G57735	5	23394005	23394500	495	+	ncRNA_linc	TASIR-ARF	.	.	.	AT5G57735	.	AT5G57735	.	.	1.66667	9						100_1mM_DOWN	496	0.306452	0.513259		3	None	None	ath-miR5658	None	None	None
XLOC_003388	4	10178143	10178638	495	+	class_code_u	XLOC_003388	.	Positive_corr_neighbor	NEW_RNA_Chr4:10178413-10178712(+)	AT4G06795	.	At4NC042880;Group5312	At4NC042880;At4NC042890;At4NC042860	.	34.75	61	0.231667	0.41	Rctrl_Sctrl_UP				496	0.389113	0.233283		1	None	None	None	None	None	None
XLOC_004012	5	801389	801884	495	+	class_code_u	XLOC_004012	.	.	.	.	.	.	At5NC002590	.	1.5	6							496	0.383065	0.053398		1	None	None	None	None	None	None
XLOC_000048	1	1550006	1550504	498	+	class_code_u	XLOC_000048	Positive_SSreg_lincRNA-DH	Positive_corr_neighbor	.	.	.	gnl|UG|At#S51841801;gnl|UG|At#S34116340;gnl|UG|At#S21989893	.	cluster5	3.25	10				Rctrl_Sctrl_DOWN			499	0.342685	0.192516		1	None	None	None	None	None	None
XLOC_001861	2	8320114	8320612	498	-	class_code_u	XLOC_001861	.	.	.	.	.	.	.	.	1.91667	9				Rctrl_Sctrl_DOWN			499	0.302605	0.0350743		1	None	None	None	None	None	None
XLOC_003740	4	8695110	8695608	498	-	class_code_u	XLOC_003740	.	.	.	.	.	Seed_Group4099	RLFS_026343	.	5.5	14		1.89					499	0.338677	0.101502		1	None	None	None	None	None	None
XLOC_005018	5	20148134	20148632	498	-	class_code_u	XLOC_005018	.	Positive_corr_neighbor	.	.	.	gnl|UG|At#S22666726	.	.	4.41667	51			100_1mM_UP				499	0.334669	0.659349		1	None	AT3TE44080:HELITRONY3:RC/Helitron;	None	None	None	None
XLOC_000528	1	26153688	26154187	499	+	class_code_u	XLOC_000528	.	.	.	AT1G09835	.	.	.	cluster8	5.83333	13		0.91					500	0.386	0.353431		4	None	None	None	None	None	None
XLOC_005002	5	19436862	19437362	500	-	class_code_u	XLOC_005002	.	.	.	.	.	At5NC075940;gnl|UG|At#S21989683	.	.	0.75	6							501	0.37525	0.549438		1	None	AT5TE69925:ATDNA12T3_2:DNA;	None	None	None	None
XLOC_003038	3	16523703	16524205	502	-	class_code_u	XLOC_003038	.	.	.	AT3G07045	.	At3NC067380	RLFS_021144;At3NC067380	cluster6	2.33333	15							503	0.363817	0.0891295		1	None	None	None	None	None	None
AT3G55485	3	20571434	20571938	504	+	ncRNA_linc		.	Negative_corr_neighbor	.	AT3G55485;AT3G08485	.	.	.	cluster16	22.1667	46	0.276667	0.44	Rctrl_Sctrl_UP				505	0.314851	0.207008		3	None	None	None	None	None	None
AT4G10507	4	6494707	6495211	504	+	ncRNA_linc		.	Positive_corr_neighbor	.	AT4G10507	.	AT4G10507	At4NC028670	.	13.1667	68		2.64	RABA_Rctrl_UP;SABA_Sctrl_UP;Rctrl_Sctrl_UP				505	0.334653	0.189421		2	None	None	None	None	None	None
XLOC_000544	1	26794355	26794860	505	+	class_code_u	XLOC_000544	.	.	NEW_RNA_Chr1:26794412-26794820(+)	AT1G09217	.	gnl|UG|At#S11698569;Group1657;Seed_Group1296;At1NC100300	At1NC100300	.	5.58333	12				RABA_Rctrl_DOWN			506	0.320158	0.475768		2	None	None	None	None	None	None
XLOC_003658	4	2458766	2459272	506	-	class_code_u	XLOC_003658	.	.	.	.	.	At4NC010360	.	.	2.16667	7							421	0.368171	9.7852e-05	0	1	None	None	None	None	None	None
XLOC_000492	1	24969851	24970358	507	+	class_code_u	XLOC_000492	Positive_SSreg_lincRNA-DH;Negative_SSreg_lincRNA-DH	Positive_corr_neighbor;Negative_corr_neighbor	.	AT1G66930	.	At1NC093181;gnl|UG|At#S11708436	At1NC093181;At1NC093180	.	9.33333	22		0.54	Rctrl_Sctrl_UP	RABA_Rctrl_DOWN			508	0.438976	0.113694		4	None	None	None	None	None	None
XLOC_003934	4	16891422	16891930	508	-	class_code_u	XLOC_003934	Positive_SSreg_lincRNA-DH	.	NEW_RNA_Chr4:16891393-16891822(-)	AT4G09215	.	Group5835	RLFS_026432	cluster16	281.75	608	0.834167	1.07	100_1mM_UP				509	0.349705	0.243835		3	None	None	None	None	None	None
XLOC_001602	2	14262272	14262781	509	+	class_code_u	XLOC_001602	.	.	.	.	.	.	At2NC058410	.	1.91667	6			Rctrl_Sctrl_UP	RABA_Rctrl_DOWN		Rctrl_Sctrl_DOWN	510	0.331373	0.257629		1	None	None	None	None	None	None
XLOC_002580	3	19357823	19358333	510	+	class_code_u	XLOC_002580	.	.	.	.	.	.	.	.	0.833333	7			100_1mM_UP				511	0.295499	0.0633392		1	None	None	None	None	None	None
XLOC_000775	1	5016842	5017353	511	-	class_code_u	XLOC_000775	.	.	.	.	.	.	.	.	2.16667	7		1.39					512	0.353516	0.657896		4	None	None	None	None	None	None
XLOC_000202	1	7456535	7457047	512	+	class_code_u	XLOC_000202	.	.	.	.	.	At1NC026440	At1NC026440	.	1.08333	5		1.73					513	0.325536	0.400295		3	None	None	None	None	None	None
XLOC_003059	3	17839158	17839670	512	-	class_code_u	XLOC_003059	.	.	.	.	.	Group4336;At3NC072370;gnl|UG|At#S11823494	At3NC072380	.	1.33333	3							513	0.417154	0.0132734		1	None	None	None	None	None	None
AT4G03811	4	1756584	1757097	513	+	ncRNA_linc		.	.	.	AT4G03811	.	AT4G03811	.	.	5.16667	9				Rctrl_Sctrl_DOWN			384	0.330729	0.30838	0.116023	1	None	AT4TE08800:HELITRONY3:RC/Helitron;	None	None	None	None
XLOC_000678	1	1215336	1215849	513	-	class_code_u	XLOC_000678	.	.	.	AT1G04263	.	.	.	.	2.75	5							514	0.359922	0.207517		None	None	None	None	None	None	None
XLOC_000041	1	1184018	1184532	514	+	class_code_u	XLOC_000041	.	.	.	.	.	.	.	.	0.916667	4							515	0.372816	0.0774767		None	None	None	None	None	None	None
XLOC_003252	4	1472734	1473248	514	+	class_code_u	XLOC_003252	Positive_SSreg_lincRNA-DH;Negative_SSreg_lincRNA-DH	Positive_corr_neighbor	NEW_RNA_Chr4:1472842-1473033(+)	AT4G04565	XLOC_020382	At4NC005680;gnl|UG|At#S21989761;Seed_Group3822;Group4915	At4NC005680;RLFS_023959;RLFS_026265;At4NC005690	.	28.75	79			Rctrl_Sctrl_UP				515	0.436893	0.404305		None	None	None	None	None	None	Putative siRNA-transNAT
XLOC_003885	4	14724638	14725154	516	-	class_code_u	XLOC_003885	.	.	.	AT4G30110	.	gnl|UG|At#S35230334;At4NC059540	At4NC059540	cluster8	6.5	16							517	0.346228	0.134793		1	None	None	None	None	None	None
XLOC_000326	1	13105911	13106430	519	+	class_code_u	XLOC_000326	.	.	.	AT1G09215	.	.	.	.	0.666667	7			100_1mM_UP				444	0.337838	0.150545	0.17732	2	None	AT2TE10915:ATCOPIA23:LTR/Copia;	None	None	None	None
XLOC_001495	2	9560116	9560637	521	+	class_code_u	XLOC_001495	.	Positive_corr_neighbor;Negative_corr_neighbor	.	AT2G07615;AT2G07605	.	Seed_Group1950	At2NC040600;At2NC040590	.	24.9167	55		0.31	Rctrl_Sctrl_UP				522	0.356322	0.337407		None	None	None	None	None	None	None
XLOC_000438	1	22741608	22742130	522	+	class_code_u	XLOC_000438	.	Negative_corr_neighbor	NEW_RNA_Chr1:22741537-22742077(+)	AT1G08403	XLOC_003115	At1NC084720	At1NC084720;At1NC084730	.	16.6667	47	1.61667	2.33	Rctrl_Sctrl_UP			RIAA_Rctrl_DOWN	523	0.357553	0.212623		None	None	None	None	None	None	None
XLOC_005187	5	26277568	26278090	522	-	class_code_u	XLOC_005187	.	.	.	AT5G65685	.	At5NC101080	At5NC101090	.	72.3333	127	0.331667	0.64					523	0.422562	0.313044		1	None	None	None	None	None	None
AT2G42425	2	17661834	17662358	524	-	ncRNA_linc		.	.	.	AT2G42425	.	AT2G42425	At2NC071160	.	0	0							419	0.372315	0.618609	0.956057	3	None	None	None	None	None	None
AT1G11185	1	3749510	3750035	525	+	ncRNA_linc		.	Positive_corr_neighbor;Negative_corr_neighbor	AT1G11185	AT1G11185	.	AT1G11185;Group343	.	.	631.417	2100	1.72833	2.26	RMeJA_Rctrl_UP;RACC_Rctrl_UP;SMeJA_Sctrl_UP;Rctrl_Sctrl_UP	RABA_Rctrl_DOWN;SABA_Sctrl_DOWN			526	0.34981	0.425368		3	None	None	None	None	None	None
XLOC_003160	3	21871093	21871618	525	-	class_code_u	XLOC_003160	.	Positive_corr_neighbor;Negative_corr_neighbor	.	.	.	gnl|UG|At#S11807665	.	cluster5	4.41667	17				Rctrl_Sctrl_DOWN	Rctrl_Sctrl_UP		526	0.296578	0.0809105		1	None	None	None	None	None	None
XLOC_005176	5	26053635	26054160	525	-	class_code_u	XLOC_005176	.	Positive_corr_neighbor	.	.	.	.	At5NC100170;At5NC100130	cluster1	3.75	20		2.65	RABA_Rctrl_UP				438	0.299087	0.512601	0.820943	2	None	None	None	None	None	None
XLOC_002591	3	19699787	19700313	526	+	class_code_u	XLOC_002591	.	.	.	AT3G08330	.	gnl|UG|At#S11700047;At3NC079750	At3NC079750	.	1.83333	9			Rctrl_Sctrl_UP				527	0.297913	0.115319		1	None	None	None	None	None	None
AT1G31935	1	11469482	11470010	528	+	ncRNA_linc		.	Positive_corr_neighbor;Negative_corr_neighbor	AT1G31935	AT1G31935	.	AT1G31935;Group905	.	.	604.833	1863	1.52333	1.94	100_1mM_UP;RABA_Rctrl_UP;SABA_Sctrl_UP;Rctrl_Sctrl_UP				529	0.361059	0.316108		3	None	None	None	None	None	None
XLOC_000466	1	23856140	23856668	528	+	class_code_u	XLOC_000466	.	.	.	.	.	gnl|UG|At#S21132608	.	.	2.25	6		1.11	Rctrl_Sctrl_UP				529	0.298677	0.232513		2	None	AT1TE78505:HELITRONY1B:RC/Helitron;	None	None	None	None
XLOC_000835	1	7368194	7368722	528	-	class_code_u	XLOC_000835	.	.	.	.	.	.	.	.	2	9		2.76					529	0.349716	0.243384		3	None	None	None	None	None	None
XLOC_002500	3	16715423	16715952	529	+	class_code_u	XLOC_002500	.	.	.	.	.	.	At3NC068160	.	0.416667	5			100_1mM_UP				530	0.477358	0		1	None	AT3TE90550:VANDAL6:DNA/MuDR;	None	None	None	None
XLOC_000446	1	23003389	23003919	530	+	class_code_u	XLOC_000446	.	.	.	AT1G08487	.	At1NC085740	At1NC085740	.	1.16667	4							531	0.39548	0.109755		4	None	None	None	None	None	None
XLOC_000933	1	11456063	11456593	530	-	class_code_u	XLOC_000933	.	.	.	.	XLOC_005846	.	.	.	0.666667	8			100_1mM_UP				531	0.301318	0.0658566		1	None	AT3TE65650:Unassigned:Unassigned;	None	None	None	None
XLOC_003234	4	630398	630928	530	+	class_code_u	XLOC_003234	.	Positive_corr_neighbor;Negative_corr_neighbor	.	.	.	.	At4NC002500;At4NC002470	cluster5	4.41667	13				Rctrl_Sctrl_DOWN			531	0.427495	0.00326226		1	None	None	None	None	None	None
XLOC_002451	3	11482146	11482677	531	+	class_code_u	XLOC_002451	.	.	.	AT3G00580	XLOC_015268	At3NC043000	.	cluster11	26.75	80	0.541667	1.12	RMeJA_Rctrl_UP				532	0.445489	0.0924878		1	None	None	ath-miR5021	None	None	Putative siRNA-transNAT
XLOC_002684	3	23350484	23351015	531	+	class_code_u	XLOC_002684	.	.	.	.	.	.	At3NC092490	.	0.833333	6							532	0.280075	0.435608		2	None	None	None	None	None	None
XLOC_000584	1	28151357	28151889	532	+	class_code_u	XLOC_000584	.	.	.	.	.	gnl|UG|At#S11705973	.	.	0.5	5							533	0.339587	0.423353		2	None	None	None	None	None	None
XLOC_003121	3	19964073	19964605	532	-	class_code_u	XLOC_003121	.	Negative_corr_neighbor	.	AT3G00910	.	gnl|UG|At#S37211558	.	.	14.0833	41	1	4.26	Rctrl_Sctrl_UP			SIAA_Sctrl_DOWN;Rctrl_Sctrl_DOWN	533	0.358349	0.322727		3	None	None	None	None	None	None
XLOC_003277	4	5143098	5143631	533	+	class_code_u	XLOC_003277	.	.	.	.	.	.	.	.	1.08333	8		0.53	RABA_Rctrl_UP				534	0.322097	0.133533		1	None	AT4TE21340:ATREP15:RC/Helitron;	None	None	None	None
XLOC_004831	5	8207396	8207929	533	-	class_code_u	XLOC_004831	.	.	.	.	.	At5NC030320	.	.	0.583333	5							534	0.355805	0		4	None	None	None	None	None	None
XLOC_001811	2	5214534	5215070	536	-	class_code_u	XLOC_001811	.	.	.	.	.	At2NC022870	.	.	1.66667	4							537	0.400372	0.410604		3	None	None	None	None	None	None
XLOC_005252	Mt	313242	313778	536	-	class_code_u	XLOC_005252	.	.	.	.	.	.	.	.	0.5	3							537	0.407821	0.106353		None	None	None	None	None	None	None
XLOC_005117	5	24246541	24247078	537	-	class_code_u	XLOC_005117	.	Positive_corr_neighbor;Negative_corr_neighbor	.	AT5G60210	.	.	.	cluster16	31.4167	79		0.19	Rctrl_Sctrl_UP				538	0.358736	0.832538		3	None	None	None	None	None	None
XLOC_000437	1	22728723	22729261	538	+	class_code_u	XLOC_000437	.	.	.	.	.	.	At1NC084660	.	19.1667	34	0.360833	0.89					539	0.352505	0.0723309		1	None	None	None	None	None	None
XLOC_001654	2	16339692	16340230	538	+	class_code_u	XLOC_001654	.	.	.	.	.	Seed_Group2340;Group2998;gnl|UG|At#S15114817	.	cluster16	124	197	0.828333	1.05					539	0.363636	0.430007		3	None	None	None	None	None	None
XLOC_003017	3	14789107	14789645	538	-	class_code_u	XLOC_003017	.	.	.	.	.	At3NC059310	.	.	2	7				Rctrl_Sctrl_DOWN			539	0.463822	0.0113216		1	None	AT3TE60425:ATHILA3:LTR/Gypsy;	None	None	None	None
XLOC_000846	1	7834255	7834795	540	-	class_code_u	XLOC_000846	.	.	.	.	.	gnl|UG|At#S35221478	At1NC027850	.	1.41667	4		3.66	Rctrl_Sctrl_UP				541	0.345656	0.389843		1	None	None	None	None	None	None
XLOC_003962	4	17721958	17722498	540	-	class_code_u	XLOC_003962	.	.	.	.	.	.	At4NC070510;At4NC070490	.	2.08333	5		0.54					541	0.332717	0.132539		2	None	None	None	None	None	None
XLOC_000422	1	21705537	21706083	546	+	class_code_u	XLOC_000422	.	.	.	.	.	At1NC081170	.	.	1.75	6							547	0.352834	0.0344634		2	None	None	None	None	None	None
XLOC_000349	1	17389000	17389547	547	+	class_code_u	XLOC_000349	Positive_SSreg_lincRNA-DH	Positive_corr_neighbor	.	AT1G07367	.	At1NC064880;gnl|UG|At#S37211370	At1NC064880	cluster5	465.083	1239	1.5725	2.14		RABA_Rctrl_DOWN;Rctrl_Sctrl_DOWN		100_1mM_DOWN	548	0.343066	0.206607		3	None	None	None	None	None	None
XLOC_001982	2	13911195	13911745	550	-	class_code_u	XLOC_001982	.	Positive_corr_neighbor	.	.	.	gnl|UG|At#S37211707;At2NC057190	At2NC057200	.	5.58333	20				100_1mM_DOWN;Rctrl_Sctrl_DOWN			551	0.361162	0.0271473		1	None	None	None	None	None	None
XLOC_002622	3	21026692	21027242	550	+	class_code_u	XLOC_002622	.	.	.	AT3G08725	.	At3NC084390	At3NC084390	.	0.75	7							551	0.337568	0.291069		2	None	None	None	None	None	None
XLOC_004874	5	10019233	10019783	550	-	class_code_u	XLOC_004874	Positive_SSreg_lincRNA-DH	.	.	.	XLOC_030250	At5NC037250	.	.	83.3333	241	0.664167	0.86	100_1mM_UP				551	0.303085	0		2	None	AT5TE36475:ATCOPIA95:LTR/Copia;	None	None	None	None
XLOC_005183	5	26234188	26234738	550	-	class_code_u	XLOC_005183	.	.	.	.	.	At5NC100880	.	.	1.41667	7			RABA_Rctrl_UP				551	0.313975	0.493293		3	None	None	ath-miR5021	None	None	None
XLOC_000828	1	6941757	6942311	554	-	class_code_u	XLOC_000828	.	.	.	AT1G05517	.	At1NC024700;gnl|UG|At#S14273880	At1NC024700	.	1.16667	4		1.64					555	0.407207	0.0912347		1	None	None	None	None	None	None
XLOC_001906	2	10851293	10851847	554	-	class_code_u	XLOC_001906	.	.	.	.	.	gnl|UG|At#S30446534	.	.	3	14			RIAA_Rctrl_UP;RMeJA_Rctrl_UP				555	0.335135	0.412466		4	None	None	None	None	None	None
XLOC_003731	4	8370820	8371374	554	-	class_code_u	XLOC_003731	.	.	.	AT4G06205	.	At4NC036320;gnl|UG|At#S37211505	At4NC036260;At4NC036320	.	1.25	4							555	0.371171	0.349025		2	None	None	None	None	None	None
XLOC_003987	4	18521695	18522249	554	-	class_code_u	XLOC_003987	.	Positive_corr_neighbor	.	.	.	.	.	.	1.83333	10			RMeJA_Rctrl_UP				555	0.338739	0.345433		1	None	None	None	None	None	None
XLOC_004499	5	23856898	23857453	555	+	class_code_u	XLOC_004499	Positive_SSreg_lincRNA-DH	Positive_corr_neighbor	.	AT5G00670	.	.	At5NC092100;At5NC092090	cluster13	2.58333	16			RMeJA_Rctrl_UP				453	0.355408	0.48986	0.651343	4	None	None	None	None	None	None
XLOC_000974	1	13065313	13065869	556	-	class_code_u	XLOC_000974	Positive_SSreg_lincRNA-DH;Negative_SSreg_lincRNA-DH	.	.	.	.	.	.	.	13.0833	30	0.585	1.36		100_1mM_DOWN;SABA_Sctrl_DOWN;Rctrl_Sctrl_DOWN			557	0.355476	0.00801799		1	None	None	None	None	None	None
XLOC_000978	1	13558653	13559211	558	-	class_code_u	XLOC_000978	.	.	.	.	.	gnl|UG|At#S11744091	.	.	1.16667	4							559	0.352415	0.653057		1	None	None	None	None	None	None
XLOC_001289	1	28752164	28752722	558	-	class_code_u	XLOC_001289	.	.	.	.	.	At1NC107260	At1NC107260;At1NC107270	.	0.5	4							559	0.388193	0.227608		4	None	None	None	None	None	None
XLOC_001973	2	13703225	13703783	558	-	class_code_u	XLOC_001973	.	.	.	AT2G08505	.	At2NC056340	At2NC056340	.	2.25	9			Rctrl_Sctrl_UP	RABA_Rctrl_DOWN			559	0.398927	0.198041		1	None	None	None	None	None	None
XLOC_000931	1	11378305	11378864	559	-	class_code_u	XLOC_000931	.	.	.	.	.	.	.	.	1.58333	7		9.67	Rctrl_Sctrl_UP				560	0.341071	0.629055		3	None	AT1TE16810:HELITRONY1E:RC/Helitron;	None	None	None	None
XLOC_001987	2	14286906	14287465	559	-	class_code_u	XLOC_001987	.	Positive_corr_neighbor;Negative_corr_neighbor	NEW_RNA_Chr2:14287013-14287284(-)	AT2G08600	.	At2NC058450	RLFS_010594;At2NC058420;At2NC058460	cluster8	74	182	0.763333	1.09		Rctrl_Sctrl_DOWN			560	0.344643	0.17325		3	None	None	None	None	None	None
XLOC_003281	4	5436712	5437271	559	+	class_code_u	XLOC_003281	.	.	.	AT4G08545	.	.	.	.	3.75	10		1.28					474	0.377637	0.454877	0.163976	2	None	AT4TE22760:ATREP10D:RC/Helitron;	None	None	None	None
XLOC_002230	3	2844366	2844926	560	+	class_code_u	XLOC_002230	.	.	.	.	.	.	.	.	0.5	4							561	0.306595	0.283654		1	None	None	None	None	None	None
XLOC_000621	1	29427941	29428503	562	+	class_code_u	XLOC_000621	.	.	.	AT1G09797	XLOC_004039	At1NC109810	RLFS_008657;At1NC109825;At1NC109810;At1NC109800	.	45.8333	114		0.16					563	0.404973	0.0392936		2	None	None	None	None	None	None
XLOC_001773	2	1264209	1264771	562	-	class_code_u	XLOC_001773	.	.	.	AT2G00360	.	.	.	.	3	7		4.01					563	0.335702	0.118246		1	None	None	None	None	None	None
XLOC_004975	5	17920484	17921048	564	-	class_code_u	XLOC_004975	.	.	.	.	.	.	.	.	0.833333	4							565	0.355752	0.359933		4	None	None	ath-miR414	None	None	None
XLOC_000992	1	16867910	16868476	566	-	class_code_u	XLOC_000992	.	.	.	.	.	At1NC062780	.	.	1.83333	5		1.38					567	0.479718	0		1	None	None	None	None	None	None
XLOC_000404	1	20497957	20498525	568	+	class_code_u	XLOC_000404	.	.	.	AT1G54957	.	.	At1NC076890	.	1.25	8							474	0.341772	0.15957	0.00873404	1	None	None	None	None	None	None
XLOC_004246	5	9911720	9912289	569	+	class_code_u	XLOC_004246	.	.	.	.	.	At5NC036720	.	.	0.666667	3							570	0.349123	0.645271		None	None	None	None	None	None	None
XLOC_000741	1	3937046	3937616	570	-	class_code_u	XLOC_000741	.	.	.	AT1G04863	.	At1NC013980	At1NC013980	.	0.916667	4		2.57					571	0.37303	0.128296		1	None	AT1TE12810:ATREP3:RC/Helitron;	None	None	None	None
XLOC_000748	1	4135304	4135876	572	-	class_code_u	XLOC_000748	.	.	.	AT1G08885	.	.	.	.	1.58333	9							573	0.314136	0.146568		1	None	None	None	None	None	None
XLOC_000300	1	11495568	11496142	574	+	class_code_u	XLOC_000300	.	.	.	.	.	.	At1NC041820	.	1.58333	5		5.73	RABA_Rctrl_UP				575	0.337391	0.0915662		None	None	None	None	None	None	None
XLOC_003317	4	7419930	7420506	576	+	class_code_u	XLOC_003317	.	.	.	.	.	At4NC032550	.	.	0.916667	5							577	0.332756	0.00183333		1	None	AT4TE32305:ATDNA12T3_2:DNA;	None	None	None	None
XLOC_004575	5	26234385	26234961	576	+	class_code_u	XLOC_004575	.	.	.	.	.	gnl|UG|At#S14872007;gnl|UG|At#S37211650;At5NC100890	.	cluster9	4.5	13		1.27					577	0.363951	0.790972		3	59;33;87	None	None	None	None	None
XLOC_004681	5	2199294	2199872	578	-	class_code_u	XLOC_004681	.	.	.	.	.	.	.	.	3.5	6		2.11					579	0.34715	0.566215		2	None	None	None	None	None	None
XLOC_002858	3	6117413	6117992	579	-	class_code_u	XLOC_002858	.	.	.	AT3G03555	.	At3NC021890	At3NC021890;RLFS_021010;At3NC021710	.	1.5	7			Rctrl_Sctrl_UP				580	0.412069	0.299415		4	None	None	None	None	None	None
XLOC_003310	4	7121360	7121939	579	+	class_code_u	XLOC_003310	.	.	.	.	.	.	.	.	2	5		1.76					580	0.375862	0.275112		3	None	None	None	None	None	None
AT1G43765	1	16537511	16538091	580	+	ncRNA_linc		.	.	.	AT1G43765	.	AT1G43765	.	.	86.5833	154	1.5575	1.97					406	0.364532	0.153047	0.195936	4	None	None	None	None	None	None
XLOC_003711	4	7520226	7520806	580	-	class_code_u	XLOC_003711	.	.	.	.	.	At4NC032860;Group5133	.	.	1.75	9				100_1mM_DOWN			581	0.394148	0		1	None	None	None	None	None	None
XLOC_002844	3	5608929	5609510	581	-	class_code_u	XLOC_002844	.	.	.	.	.	.	RLFS_021005;At3NC020040;RLFS_018483;At3NC020060	cluster8	8.83333	23		1.23					582	0.310997	0.579492		3	None	None	None	ath-miR160c-5p;ath-miR160a-5p;ath-miR160b	None	None
XLOC_004329	5	17286808	17287389	581	+	class_code_u	XLOC_004329	.	.	.	AT5G43068	.	gnl|UG|At#S22667748;gnl|UG|At#S26538891	At5NC067680	cluster16	5.75	12	1.36333	2.52	Rctrl_Sctrl_UP				582	0.365979	0.26567		3	None	None	None	None	None	None
XLOC_004658	5	1450000	1450581	581	-	class_code_u	XLOC_004658	.	Negative_corr_neighbor	.	.	.	.	.	cluster9	5	35		1.73	100_1mM_UP				582	0.345361	0.43758		1	None	None	None	None	None	None
XLOC_003283	4	5618344	5618926	582	+	class_code_u	XLOC_003283	.	.	.	.	.	At4NC025470;gnl|UG|At#S35295443	.	.	3.33333	5							503	0.377734	0.00226747	0	1	None	AT4TE23545:BRODYAGA1A:DNA/MuDR;	None	None	None	None
XLOC_002686	3	23356050	23356633	583	+	class_code_u	XLOC_002686	.	.	.	.	.	.	.	.	0.666667	5		0.75					584	0.349315	0.194077		1	None	None	None	None	None	None
XLOC_004820	5	7891057	7891641	584	-	class_code_u	XLOC_004820	.	.	NEW_RNA_Chr5:7891265-7891385(-)	.	XLOC_029999	gnl|UG|At#S30639258;Group6625;gnl|UG|At#S11705810;gnl|UG|At#S30654785	RLFS_033930;At5NC029045;At5NC029040	cluster11	13.3333	39	2.24333	3.44	RABA_Rctrl_UP				585	0.328205	0.518243		3	None	None	None	None	None	None
XLOC_000503	1	25424506	25425091	585	+	class_code_u	XLOC_000503	.	.	.	.	.	At1NC095020	.	.	1.08333	6							586	0.380546	0.215328		4	None	None	None	None	None	None
XLOC_000707	1	2439706	2440291	585	-	class_code_u	XLOC_000707	.	.	.	.	.	Group245	.	.	0.666667	5							586	0.390785	0.483836		4	None	None	None	None	None	Putative siRNA-transNAT
AT5G22788	5	7602913	7603499	586	-	ncRNA_linc		.	.	.	AT5G22788	.	AT5G22788	.	cluster5	38.9167	58	0.461667	0.67					587	0.332198	0.160935		1	None	None	None	None	None	None
AT5G49615	5	20134200	20134786	586	+	ncRNA_linc	TAS3b	.	.	.	AT5G49615	.	AT5G49615;gnl|UG|At#S21989678	.	cluster11	2.5	10		5.8					484	0.334711	0.249849	0.913176	3	None	None	None	None	None	None
XLOC_001769	2	1134882	1135469	587	-	class_code_u	XLOC_001769	.	.	.	.	.	At2NC004560	.	.	0.333333	3							588	0.396259	0.0816116		1	None	None	None	None	None	None
AT4G16355	4	9244066	9244654	588	+	ncRNA_linc		Positive_PAreg_TransNATs	Positive_corr_neighbor	.	AT4G16355	.	AT4G16355	.	cluster16	9.58333	17	0.789167	1.43		RABA_Rctrl_DOWN			589	0.359932	0.388942		2	None	None	None	None	None	None
XLOC_004579	5	26379467	26380057	590	+	class_code_u	XLOC_004579	.	Positive_corr_neighbor;Negative_corr_neighbor	NEW_RNA_Chr5:26379574-26379969(+)	AT5G09525	XLOC_028759	gnl|UG|At#S37211650	.	cluster1	37.6667	121	1.465	2.23	100_1mM_UP;RABA_Rctrl_UP;SABA_Sctrl_UP;Rctrl_Sctrl_UP			SABA_Sctrl_DOWN;SMeJA_Sctrl_DOWN	591	0.419628	0.231039		4	None	None	None	None	None	None
XLOC_001388	2	1585642	1586233	591	+	class_code_u	XLOC_001388	.	.	.	AT2G00390	.	gnl|UG|At#S11825321	.	cluster8	4.25	10		1.89	Rctrl_Sctrl_UP				480	0.372917	0.0317448	0.22809	1	None	None	None	None	None	None
XLOC_001045	1	20005547	20006139	592	-	class_code_u	XLOC_001045	.	.	.	.	.	.	.	cluster9	1.91667	11							593	0.315346	0.414564		3	None	None	None	None	None	None
XLOC_001531	2	11214020	11214614	594	+	class_code_u	XLOC_001531	.	.	.	.	.	.	.	cluster8	2.66667	11				Rctrl_Sctrl_DOWN			595	0.352941	0.327845		3	None	None	None	None	None	None
XLOC_002913	3	8234062	8234656	594	-	class_code_u	XLOC_002913	.	Positive_corr_neighbor	.	AT3G23123	.	At3NC029930	.	.	9.91667	28		1.17		Rctrl_Sctrl_DOWN			595	0.357983	0.200458		2	None	None	None	None	None	None
XLOC_004662	5	1515627	1516222	595	-	class_code_u	XLOC_004662	.	.	.	.	.	.	.	.	1	5							596	0.333893	0.309662		4	None	AT2TE05760:ATREP16:DNA/MuDR;	None	None	None	None
XLOC_001940	2	12330645	12331241	596	-	class_code_u	XLOC_001940	.	.	.	.	.	.	.	.	1.83333	5		1.08					597	0.335008	0.392141		2	None	None	None	None	None	None
XLOC_003145	3	21208855	21209453	598	-	class_code_u	XLOC_003145	.	.	.	.	.	.	.	.	0.5	4							599	0.318865	0.536532		1	None	None	None	None	None	None
AT1G34418	1	12582122	12582721	599	+	ncRNA_linc		.	.	.	AT1G34418	.	gnl|UG|At#S51842231;AT1G34418;gnl|UG|At#S35304740	.	cluster5	1314.33	1539	0.679167	0.81					516	0.374031	0.219626	0.00328916	1	None	None	None	None	None	None
AT3G15536	3	5260723	5261322	599	+	ncRNA_linc		.	.	.	AT3G15536	.	AT3G15536	At3NC018700	.	1.83333	6				Rctrl_Sctrl_DOWN	SACC_Sctrl_UP;Rctrl_Sctrl_UP		495	0.357576	0.442258	0.243942	4	None	None	None	None	None	None
XLOC_000021	1	551208	551807	599	+	class_code_u	XLOC_000021	.	.	.	.	.	gnl|UG|At#S37211202	At1NC001940	.	2.41667	6		1.84	Rctrl_Sctrl_UP				600	0.375	0.129114		1	None	None	None	None	None	None
XLOC_001340	2	9871	10470	599	+	class_code_u	XLOC_001340	.	.	.	AT2G00340	.	.	.	.	42	62	0.299167	0.59			SIAA_Sctrl_UP	RABA_Rctrl_DOWN	600	0.468333	0		1	None	AT1TE39950:Unassigned:Unassigned;	None	None	None	None
XLOC_003708	4	7434962	7435562	600	-	class_code_u	XLOC_003708	.	.	.	.	.	At4NC032610	At4NC032610	.	1.75	8							601	0.377704	0.0305483		4	None	AT5TE39820:ATREP16:DNA/MuDR;	None	None	None	None
XLOC_001018	1	18272630	18273231	601	-	class_code_u	XLOC_001018	.	Positive_corr_neighbor	.	AT1G07553	.	At1NC068560;Seed_Group0912	At1NC068560;At1NC068570	cluster13	4.83333	31		1.32	RMeJA_Rctrl_UP				391	0.391304	0.0227918	0.00726667	2	None	None	None	None	None	None
XLOC_002275	3	4121011	4121615	604	+	class_code_u	XLOC_002275	.	.	.	.	.	.	.	.	0.916667	4							364	0.445055	0.710445	0.277729	4	None	None	None	None	None	None
XLOC_003363	4	9170518	9171122	604	+	class_code_u	XLOC_003363	.	.	.	.	.	.	.	.	1.41667	3							605	0.38843	0.346276		4	None	None	None	None	None	None
XLOC_000870	1	8486718	8487323	605	-	class_code_u	XLOC_000870	.	.	.	AT1G23995;AT1G05847	.	At1NC030460	RLFS_008425;At1NC030450;At1NC030460	.	3.75	10	3.15917	12.43					606	0.376238	0.461975		3	None	None	None	None	None	None
XLOC_001312	1	29419489	29420097	608	-	class_code_u	XLOC_001312	.	.	.	.	.	gnl|UG|At#S11699419;At1NC109750	.	.	2	4							609	0.295567	0.155987		1	None	AT5TE44580:ARNOLDY2:DNA/MuDR;	None	None	None	None
XLOC_002395	3	9034579	9035187	608	+	class_code_u	XLOC_002395	.	.	.	.	.	.	.	.	0.75	5		0.88	RABA_Rctrl_UP				442	0.343891	0.374655	0.197018	1	None	None	None	None	None	None
XLOC_003275	4	4824633	4825242	609	+	class_code_u	XLOC_003275	.	.	.	AT4G05285	.	At4NC021500	At4NC021500	.	4.16667	7		0.81					610	0.404918	0.00669787		1	None	None	None	None	None	None
AT1G31258	1	11171225	11171835	610	+	ncRNA_linc		.	.	.	AT1G31258	.	AT1G31258;gnl|UG|At#S30615138	.	.	401.667	492	0.58	0.74					135	0.377778	0.48691	0.103985	None	None	AT4TE03905:ATENSPM2:DNA/En-Spm;	None	None	None	None
XLOC_002435	3	10601291	10601902	611	+	class_code_u	XLOC_002435	Positive_SSreg_lincRNA-DH	Positive_corr_neighbor	NEW_RNA_Chr3:10601394-10601781(+)	.	XLOC_015182	gnl|UG|At#S35236812;gnl|UG|At#S11703522;gnl|UG|At#S35221972;gnl|UG|At#S11705984	.	.	32.9167	193		0.79	100_1mM_UP;Rctrl_Sctrl_UP				612	0.316993	0.544674		1	None	AT3TE44080:HELITRONY3:RC/Helitron;	None	None	None	None
XLOC_003508	4	15253051	15253666	615	+	class_code_u	XLOC_003508	.	.	.	.	.	Seed_Group4471;gnl|UG|At#S22484593;Group5691	.	cluster8	113	160	0.849167	1.07					531	0.414313	0.249093	0.00619048	2	None	None	None	None	None	None
XLOC_000958	1	12271088	12271704	616	-	class_code_u	XLOC_000958	.	.	.	.	.	.	.	.	1.5	7		1.75					443	0.349887	0.201472	0.395867	2	57;26;88	AT1TE39860:ATREP15:RC/Helitron;	None	None	None	None
AT1G49832	1	18447621	18448239	618	+	ncRNA_linc		.	.	AT1G49832	AT1G49832	.	gnl|UG|At#S24443509;gnl|UG|At#S30626864;Seed_Group0920;gnl|UG|At#S11806552	.	.	69.9167	145	0.725833	0.9					619	0.38126	0.114799		1	None	None	None	None	None	Putative siRNA-transNAT
XLOC_001168	1	24662211	24662829	618	-	class_code_u	XLOC_001168	.	.	.	.	.	gnl|UG|At#S11743030	RLFS_008604;At1NC091940	.	0.333333	3							619	0.319871	0.103489		1	None	None	None	None	None	None
XLOC_002096	2	18188219	18188837	618	-	class_code_u	XLOC_002096	.	.	.	AT2G00910	XLOC_013381	gnl|UG|At#S15114787	.	.	4.83333	24		1.51	RABA_Rctrl_UP				520	0.321154	0.0723552	0.000602041	4	None	None	None	None	None	None
XLOC_001680	2	17216871	17217491	620	+	class_code_u	XLOC_001680	.	.	.	AT2G09245	.	At2NC069460;gnl|UG|At#S35288751;At2NC069470;gnl|UG|At#S11705233	At2NC069470	.	3	11		1.46					621	0.362319	0.283608		2	54;25;88	None	None	None	None	None
XLOC_002706	3	630336	630956	620	-	class_code_u	XLOC_002706	.	.	.	AT3G01195	.	At3NC002100	At3NC002100	.	2.91667	9		1.42	Rctrl_Sctrl_UP	RABA_Rctrl_DOWN			621	0.378422	0.44615		1	None	None	None	None	None	None
XLOC_001381	2	1364985	1365606	621	+	class_code_u	XLOC_001381	.	Positive_corr_neighbor	.	.	.	.	.	cluster15	12.6667	76	0.75	1.71	RIAA_Rctrl_UP;RMeJA_Rctrl_UP				622	0.374598	0.0367069		1	None	None	None	None	None	None
XLOC_005243	Mt	12261	12884	623	-	class_code_u	XLOC_005243	.	.	.	.	.	.	.	.	1.75	3							624	0.429487	0.259387		1	None	None	None	None	None	None
XLOC_001777	2	1604408	1605032	624	-	class_code_u	XLOC_001777	.	Positive_corr_neighbor;Negative_corr_neighbor	NEW_RNA_Chr2:1604513-1605000(-)	.	.	At2NC006510	At2NC006520	.	157.25	474	0.625833	0.9	100_1mM_UP;RABA_Rctrl_UP;SABA_Sctrl_UP;Rctrl_Sctrl_UP			100_1mM_DOWN	625	0.3088	0.320258		3	None	None	None	None	None	None
XLOC_000833	1	7334043	7334668	625	-	class_code_u	XLOC_000833	.	.	.	.	.	.	.	.	2.33333	8				Rctrl_Sctrl_DOWN			626	0.367412	0.428262		4	None	None	None	None	None	None
XLOC_003475	4	13665357	13665982	625	+	class_code_u	XLOC_003475	.	Positive_corr_neighbor	.	.	.	.	At4NC055960	cluster15	7	73			RIAA_Rctrl_UP				492	0.345528	0.365086	0.13191	2	None	None	None	None	None	None
XLOC_003629	4	600105	600731	626	-	class_code_u	XLOC_003629	.	.	.	.	.	At4NC002360	.	.	1.66667	4							627	0.358852	0.0121534		1	None	AT4TE03140:ATLINEIII:LINE/L1;	None	None	None	None
AT2G45780	2	18854555	18855184	629	-	ncRNA_linc		.	.	.	AT2G45780	.	gnl|UG|At#S30553482;AT2G45780	At2NC075550	cluster7	17.25	28	1.10833	2.12					630	0.380952	0.15952		1	None	AT2TE85710:HELITRONY2:RC/Helitron;	None	None	None	None
XLOC_000722	1	3072568	3073197	629	-	class_code_u	XLOC_000722	.	Positive_corr_neighbor	.	.	.	.	.	.	2.75	13			100_1mM_UP	Rctrl_Sctrl_DOWN			630	0.357143	0.486601		4	None	None	None	None	None	None
XLOC_003356	4	8959632	8960262	630	+	class_code_u	XLOC_003356	.	.	.	.	.	At4NC038480	.	.	5.5	13							631	0.396197	0.0312349		1	None	None	None	None	None	None
XLOC_003164	3	22018197	22018828	631	-	class_code_u	XLOC_003164	.	.	.	AT3G09215	.	.	.	.	1.33333	7				Rctrl_Sctrl_DOWN			551	0.393829	0.475953	0.824762	3	None	None	None	None	None	None
XLOC_004021	5	1207803	1208434	631	+	class_code_u	XLOC_004021	.	.	.	.	.	.	.	.	1.08333	4							632	0.300633	0.210358		1	None	None	None	None	None	None
XLOC_000891	1	9486954	9487586	632	-	class_code_u	XLOC_000891	.	Positive_corr_neighbor	.	.	.	At1NC034100	.	.	18.9167	49	0.706667	1.22	RABA_Rctrl_UP;SABA_Sctrl_UP				633	0.342812	0.399799		3	None	None	None	None	None	None
XLOC_001306	1	29328452	29329085	633	-	class_code_u	XLOC_001306	.	.	.	.	XLOC_008029	gnl|UG|At#S11699419	.	.	3.75	8				100_1mM_DOWN;RABA_Rctrl_DOWN			634	0.309148	0.209869		2	None	None	None	None	None	None
XLOC_001347	2	170851	171484	633	+	class_code_u	XLOC_001347	.	Positive_corr_neighbor	NEW_RNA_Chr2:170984-171563(+)	AT2G01379	.	.	At2NC000610	cluster12	18.5	53		1.74	RMeJA_Rctrl_UP	Rctrl_Sctrl_DOWN			634	0.373817	0.325637		4	None	None	None	None	None	None
XLOC_004832	5	8209325	8209960	635	-	class_code_u	XLOC_004832	.	Positive_corr_neighbor	.	.	.	At5NC030330	.	.	13.75	31	0.5325	0.94	RABA_Rctrl_UP	Rctrl_Sctrl_DOWN			539	0.384045	0	0	2	None	None	None	None	None	None
XLOC_000139	1	4902730	4903368	638	+	class_code_u	XLOC_000139	.	.	.	AT1G05067	.	At1NC017560	At1NC017560;At1NC017570	.	1.25	7							380	0.368421	0.388291	0.0298876	3	None	None	None	None	None	None
XLOC_003389	4	10180270	10180909	639	+	class_code_u	XLOC_003389	.	Positive_corr_neighbor;Negative_corr_neighbor	.	AT4G06810	XLOC_021477	Group5312;Seed_Group4174;At4NC042920	At4NC042910;RLFS_022520;At4NC042920	.	42.25	109	0.115	0.19		100_1mM_DOWN			506.5	0.435714	0.153363	0.20866	2	None	None	None	None	None	None
XLOC_003823	4	12298299	12298938	639	-	class_code_u	XLOC_003823	.	.	.	AT4G07135;AT4G07145	.	At4NC050730	At4NC050730;At4NC050670	.	2.16667	6							640	0.43125	0.351033		None	None	None	None	None	None	None
XLOC_000998	1	17218836	17219476	640	-	class_code_u	XLOC_000998	.	.	.	.	.	.	.	.	1.08333	3		2.85	Rctrl_Sctrl_UP				641	0.333853	0.283		4	None	None	None	None	None	None
XLOC_002882	3	6957026	6957666	640	-	class_code_u	XLOC_002882	.	.	.	.	.	Seed_Group3036;At3NC025240;gnl|UG|At#S35249131;gnl|UG|At#S11807252	.	.	3.5	8		0.58					641	0.424337	0.0530203		2	None	None	None	None	None	None
XLOC_003728	4	8293548	8294188	640	-	class_code_u	XLOC_003728	.	.	.	.	.	gnl|UG|At#S37211505	.	.	2.08333	7				Rctrl_Sctrl_DOWN			641	0.341654	0.0249625		2	None	None	None	None	None	None
XLOC_005163	5	25786709	25787349	640	-	class_code_u	XLOC_005163	.	.	.	AT5G09195	.	At5NC099120	At5NC099120	.	3.58333	6		0.77					641	0.372855	0.574777		1	None	None	None	None	None	None
XLOC_001280	1	28515265	28515907	642	-	class_code_u	XLOC_001280	.	Positive_corr_neighbor;Negative_corr_neighbor	.	AT1G75945	XLOC_007901	Seed_Group1390;Group1807;gnl|UG|At#S37211304;At1NC106410	.	cluster5	5.5	15				SABA_Sctrl_DOWN;Rctrl_Sctrl_DOWN			432	0.377315	0.0671605	0.0506667	1	None	None	None	None	None	None
XLOC_002834	3	5380181	5380823	642	-	class_code_u	XLOC_002834	.	Positive_corr_neighbor	.	AT3G03165	.	gnl|UG|At#S11709779;At3NC019140	At3NC019140	cluster7	34.3333	106	0.414167	0.74		Rctrl_Sctrl_DOWN			643	0.391913	0.0272523		None	None	AT3TE22600:ATREP10B:RC/Helitron;	None	None	None	None
XLOC_002256	3	3538348	3538991	643	+	class_code_u	XLOC_002256	.	.	.	.	.	At3NC012650	.	.	2	5							644	0.400621	0.207395		3	None	AT3TE14865:ATMU6:DNA/MuDR;	None	None	None	None
XLOC_003953	4	17539102	17539745	643	-	class_code_u	XLOC_003953	.	Positive_corr_neighbor;Negative_corr_neighbor	.	.	.	gnl|UG|At#S18903068	.	cluster7	11.25	34	0.5525	1.17	SABA_Sctrl_UP	Rctrl_Sctrl_DOWN			644	0.291925	0.163126		3	None	None	None	None	None	None
XLOC_002729	3	1447628	1448276	648	-	class_code_u	XLOC_002729	.	.	.	.	.	.	.	.	1.33333	5		1.44	Rctrl_Sctrl_UP				649	0.343606	0.0130093		1	None	None	None	None	None	None
XLOC_002812	3	4724875	4725524	649	-	class_code_u	XLOC_002812	.	.	.	.	.	.	RLFS_020997;At3NC016880;At3NC016890	.	2	4		2.08					650	0.350769	0.159188		1	None	None	None	None	None	None
XLOC_002283	3	4370553	4371203	650	+	class_code_u	XLOC_002283	.	.	.	.	.	.	At3NC015550	.	3.16667	7		3.44					506	0.36166	0.471054	0.0788681	4	None	None	None	None	None	None
XLOC_003779	4	10272763	10273413	650	-	class_code_u	XLOC_003779	.	.	.	.	.	gnl|UG|At#S11706147	.	.	0.75	7			RABA_Rctrl_UP				651	0.3702	0.318294		3	None	None	None	None	None	None
XLOC_004858	5	9424363	9425013	650	-	class_code_u	XLOC_004858	Positive_SSreg_lincRNA-DH;Negative_SSreg_lincRNA-DH	Negative_corr_neighbor	.	.	.	.	.	cluster16	4.16667	11		1.02	Rctrl_Sctrl_UP	RABA_Rctrl_DOWN			651	0.379416	0.0727446		4	None	None	None	None	None	None
XLOC_000403	1	20495103	20495756	653	+	class_code_u	XLOC_000403	.	.	.	AT1G08023;AT1G54953	.	At1NC076870	At1NC076870;At1NC076860	.	1.25	5		2.14					555	0.354955	0.0161591	0.00453061	1	None	None	None	None	None	None
XLOC_000956	1	12232645	12233298	653	-	class_code_u	XLOC_000956	.	.	.	AT1G06703	.	At1NC044860	At1NC044870;At1NC044860	cluster13	3.25	12		1.62	Rctrl_Sctrl_UP				654	0.347095	0.374855		4	None	None	None	None	None	None
XLOC_004272	5	14759194	14759847	653	+	class_code_u	XLOC_004272	.	.	.	AT5G05465	.	At5NC057770	At5NC057770	cluster9	11.4167	98		3.1	100_1mM_UP				554	0.34296	0.0536178	0	None	None	None	None	None	None	None
XLOC_000280	1	10206072	10206726	654	+	class_code_u	XLOC_000280	.	.	.	.	.	At1NC036720	.	.	1.75	4		6.33					655	0.360305	0.0449862		None	53;24;95	None	None	None	None	None
XLOC_002655	3	22365641	22366297	656	+	class_code_u	XLOC_002655	.	.	.	.	.	.	RLFS_020751;At3NC089470	.	1.58333	5				Rctrl_Sctrl_DOWN			657	0.334855	0.0471326		None	None	None	None	None	None	None
XLOC_001519	2	10403153	10403811	658	+	class_code_u	XLOC_001519	.	.	.	AT2G08035	.	gnl|UG|At#S35247441	.	.	1.08333	4			Rctrl_Sctrl_UP				659	0.338392	0.247123		2	80;43;83	None	None	None	ath-MIR5019	None
AT3G60972	3	22561916	22562576	660	-	ncRNA_linc		.	.	.	AT3G60972	.	gnl|UG|At#S22666272;gnl|UG|At#S37211549;AT3G60972	.	.	5.16667	10		0.74					386	0.396373	0.672574	0.0433443	4	None	None	None	None	None	None
XLOC_002538	3	18020291	18020951	660	+	class_code_u	XLOC_002538	Positive_SSreg_TransNATs;Negative_SSreg_TransNATs;Positive_SSreg_lincRNA-DH;Negative_SSreg_lincRNA-DH	Positive_corr_neighbor;Negative_corr_neighbor	.	.	.	Group4356;gnl|UG|At#S14273691;At3NC073120	RLFS_021158	.	2.16667	11				Rctrl_Sctrl_DOWN			661	0.391831	0.195436		1	None	None	None	None	None	None
XLOC_000546	1	26837541	26838202	661	+	class_code_u	XLOC_000546	.	.	.	.	.	gnl|UG|At#S11698569	.	.	3.58333	10		0.96	Rctrl_Sctrl_UP				662	0.345921	0.214956		2	133;57;96	None	None	None	None	None
XLOC_003744	4	8727849	8728510	661	-	class_code_u	XLOC_003744	.	.	.	.	.	.	.	.	0.5	3			Rctrl_Sctrl_UP				662	0.338369	0.0350333		1	None	AT4TE38980:ATREP3:RC/Helitron;	None	None	None	None
XLOC_001698	2	18092182	18092844	662	+	class_code_u	XLOC_001698	.	Positive_corr_neighbor;Negative_corr_neighbor	.	AT2G09485;AT2G09490	.	At2NC072610	At2NC072610;At2NC072580	cluster14	19	31	0.975	1.49		RABA_Rctrl_DOWN		RIAA_Rctrl_DOWN	541	0.35305	0.0878813	0.218446	2	None	None	None	None	None	None
XLOC_004348	5	17890061	17890723	662	+	class_code_u	XLOC_004348	.	.	.	.	.	gnl|UG|At#S35274386	.	.	1.58333	5		18.99	Rctrl_Sctrl_UP				663	0.38009	0.00559366		1	None	AT5TE64590:ATCOPIA82:LTR/Copia;	None	None	None	None
AT3G46614	3	17170381	17171044	663	-	ncRNA_linc		.	.	.	AT3G46614	.	AT3G46614	At3NC069950	.	1.83333	3			Rctrl_Sctrl_UP				573	0.307155	0.0954623	0.0856778	1	None	None	None	None	None	None
XLOC_002423	3	10050273	10050937	664	+	class_code_u	XLOC_002423	.	.	.	.	.	.	RLFS_021063	.	1.16667	4		1.61					665	0.350376	0.00279217		1	None	None	None	None	None	None
XLOC_004903	5	14822040	14822704	664	-	class_code_u	XLOC_004903	.	.	.	.	.	Seed_Group5404;At5NC058040	At5NC057990	cluster8	6	15		3.78	Rctrl_Sctrl_UP				665	0.356391	0.0343057		1	None	None	None	None	None	None
XLOC_000186	1	6718560	6719225	665	+	class_code_u	XLOC_000186	Negative_SSreg_lincRNA-DH	.	NEW_RNA_Chr1:6718644-6719074(+)	AT1G05503	XLOC_001006	At1NC023990;gnl|UG|At#S35238021;gnl|UG|At#S18893327	.	cluster16	101.917	188	0.465833	0.58	Rctrl_Sctrl_UP				666	0.322823	0.0311985		3	None	AT1TE21880:ATREP5:RC/Helitron;	None	None	None	None
XLOC_002528	3	17398290	17398956	666	+	class_code_u	XLOC_002528	Positive_PAreg_TransNATs	Positive_corr_neighbor;Negative_corr_neighbor	.	AT3G07675	XLOC_015972	At3NC070870	At3NC070870;RLFS_016686	.	12.25	114			100_1mM_UP	Rctrl_Sctrl_DOWN			564	0.328014	0.172135	0.050549	1	None	AT2TE16750:HELITRON1:RC/Helitron;	None	None	None	None
XLOC_000971	1	12976678	12977345	667	-	class_code_u	XLOC_000971	.	.	.	.	.	.	.	.	2.16667	8		1.77					593	0.322091	0.169937	0.0131351	None	None	AT1TE42315:ATHPOGON1:DNA/Pogo;	None	None	None	None
XLOC_000477	1	24339320	24339988	668	+	class_code_u	XLOC_000477	.	Positive_corr_neighbor;Negative_corr_neighbor	.	AT1G08757	.	gnl|UG|At#S11700157;At1NC090630;gnl|UG|At#S11699520	At1NC090630;RLFS_008599	.	129.667	423				100_1mM_DOWN;SABA_Sctrl_DOWN;Rctrl_Sctrl_DOWN		100_1mM_DOWN	669	0.348281	0.291867		2	None	None	None	None	None	None
XLOC_004156	5	6410429	6411097	668	+	class_code_u	XLOC_004156	.	.	.	AT5G03015	.	At5NC023680;Group6503	At5NC023680	.	0.25	3							669	0.328849	0.121906		None	None	None	None	None	None	None
XLOC_001710	2	18446246	18446915	669	+	class_code_u	XLOC_001710	.	Positive_corr_neighbor;Negative_corr_neighbor	.	AT2G00920	.	At2NC073720	.	.	244.833	654	1.48	3.98		100_1mM_DOWN;RABA_Rctrl_DOWN;RMeJA_Rctrl_DOWN;Rctrl_Sctrl_DOWN			670	0.337313	0.389567		3	None	None	None	None	None	None
XLOC_005141	5	25046259	25046929	670	-	class_code_u	XLOC_005141	.	.	.	.	.	.	At5NC096610;At5NC096625	.	1.33333	6		21.56	Rctrl_Sctrl_UP	RABA_Rctrl_DOWN			671	0.397914	0.553979		3	None	None	None	None	None	None
XLOC_001364	2	730662	731333	671	+	class_code_u	XLOC_001364	.	.	.	AT2G04265	.	At2NC002920;gnl|UG|At#S37211286	At2NC002920	.	1.33333	6			Rctrl_Sctrl_UP	RABA_Rctrl_DOWN			561	0.349376	0.00315921	0.00835455	1	None	None	None	None	None	None
XLOC_004445	5	21498615	21499286	671	+	class_code_u	XLOC_004445	.	.	.	AT5G53020	.	gnl|UG|At#S15177154;At5NC084060	At5NC084060	cluster5	8.58333	15							672	0.279762	0.363875		3	None	None	None	None	None	None
XLOC_000580	1	27901723	27902396	673	+	class_code_u	XLOC_000580	.	.	.	AT1G09423	.	gnl|UG|At#S11701100;gnl|UG|At#S11700752;At1NC104410	At1NC104410	.	1.91667	4							674	0.364985	0.236996		1	None	None	None	None	None	None
XLOC_005022	5	20214509	20215182	673	-	class_code_u	XLOC_005022	.	.	.	AT5G07455	.	At5NC079220	RLFS_034059;At5NC079220	.	1.41667	4			Rctrl_Sctrl_UP				674	0.373887	0.271895		1	None	None	None	None	None	None
XLOC_005244	Mt	29149	29822	673	-	class_code_u	XLOC_005244	.	Positive_corr_neighbor	.	.	.	.	.	cluster16	32.75	55	0.195833	0.33		Rctrl_Sctrl_DOWN			674	0.474777	0.973736		1	None	None	None	None	None	None
XLOC_004589	5	26686076	26686750	674	+	class_code_u	XLOC_004589	.	.	NEW_RNA_Chr5:26686244-26686591(+)	AT5G09765;AT5G09745	.	gnl|UG|At#S14273761;At5NC102720;gnl|UG|At#S35292608	RLFS_034126;At5NC102725;At5NC102720	cluster9	4.41667	28		9.75	Rctrl_Sctrl_UP	RIAA_Rctrl_DOWN;RABA_Rctrl_DOWN	RABA_Rctrl_UP		675	0.355556	0.35504		None	None	None	None	None	None	None
XLOC_001774	2	1393068	1393743	675	-	class_code_u	XLOC_001774	Negative_SSreg_lincRNA-DH	Positive_corr_neighbor	.	.	.	At2NC005580	.	.	9.25	42	0.348333	1.26	100_1mM_UP				676	0.273669	0		None	None	AT2TE06390:ATCOPIA28:LTR/Copia;	None	None	None	None
XLOC_003142	3	21104653	21105328	675	-	class_code_u	XLOC_003142	.	.	.	.	.	gnl|UG|At#S21989773	.	.	2.08333	6							676	0.31213	0.261969		2	None	AT3TE66190:ATREP15:RC/Helitron;	None	None	None	None
XLOC_003656	4	1933975	1934650	675	-	class_code_u	XLOC_003656	.	Negative_corr_neighbor	.	AT4G04025	XLOC_022938	At4NC007820	At4NC007820	cluster9	10.6667	33	2.0575	3.05	100_1mM_UP;Rctrl_Sctrl_UP	RABA_Rctrl_DOWN			676	0.389053	0.538061		None	None	None	None	None	None	None
XLOC_001942	2	12517027	12517703	676	-	class_code_u	XLOC_001942	Negative_SSreg_lincRNA-DH	Positive_corr_neighbor;Negative_corr_neighbor	.	.	.	.	RLFS_014240	cluster16	6	18		1.02	Rctrl_Sctrl_UP				677	0.370753	0.0909512		3	None	None	None	None	None	None
XLOC_003793	4	10811172	10811848	676	-	class_code_u	XLOC_003793	Positive_SSreg_lincRNA-DH;Negative_SSreg_lincRNA-DH	Positive_corr_neighbor	.	AT4G06935	.	At4NC045460;Seed_Group4214	At4NC045460	cluster9	14.3333	56	0.684167	1.03	100_1mM_UP	RMeJA_Rctrl_DOWN			677	0.416544	0.130596		1	None	None	None	None	None	None
XLOC_003967	4	17820016	17820694	678	-	class_code_u	XLOC_003967	.	.	.	AT4G03465	.	.	RLFS_026441	.	4.16667	7	0.574167	0.91					587	0.373083	0.344284	0.377659	2	None	None	None	None	None	None
XLOC_001222	1	26761478	26762157	679	-	class_code_u	XLOC_001222	.	.	.	AT1G09203	.	.	.	.	1.41667	4			Rctrl_Sctrl_UP				441	0.442177	0.550232	0.0199916	2	None	None	None	None	None	None
XLOC_002101	2	18233127	18233806	679	-	class_code_u	XLOC_002101	.	Positive_corr_neighbor	.	.	.	.	.	.	5.75	37		1.15	RACC_Rctrl_UP				680	0.323529	0.507963		4	None	None	None	None	None	None
XLOC_003529	4	16248588	16249267	679	+	class_code_u	XLOC_003529	.	.	.	AT4G33885	.	.	At4NC065220	.	1.33333	5		73.64	Rctrl_Sctrl_UP				422	0.379147	0.423348	0.0971367	4	None	None	None	None	None	None
XLOC_002281	3	4313524	4314204	680	+	class_code_u	XLOC_002281	.	.	.	.	.	.	.	.	1.08333	4		1.01					681	0.305433	0.2293		2	None	None	None	None	None	None
XLOC_004774	5	5923497	5924177	680	-	class_code_u	XLOC_004774	.	.	.	.	.	At5NC021880	.	cluster14	6.91667	14		0.93					578	0.347751	0.106457	0.158676	1	None	AT1TE53890:ATHATN1:DNA/HAT;	None	None	None	None
XLOC_000985	1	16115442	16116124	682	-	class_code_u	XLOC_000985	.	.	.	AT1G09475	.	At1NC059340	.	cluster8	43	204	0.3275	0.71		100_1mM_DOWN;SABA_Sctrl_DOWN;Rctrl_Sctrl_DOWN		100_1mM_DOWN	540.5	0.356126	0.0621768	0.00286364	1	None	None	None	None	None	None
XLOC_003150	3	21277197	21277879	682	-	class_code_u	XLOC_003150	.	.	.	AT3G57480	.	.	.	.	8	12	1.1225	1.94			RIAA_Rctrl_UP		535	0.392523	0.0584409	0.430156	1	None	None	None	None	None	None
XLOC_003278	4	5276916	5277598	682	+	class_code_u	XLOC_003278	Positive_SSreg_lincRNA-DH	.	.	.	.	.	.	cluster9	1.66667	20			100_1mM_UP				683	0.335286	0.101946		2	None	AT4TE21935:HELITRONY1D:RC/Helitron;	None	None	None	None
AT1G14518	1	4966810	4967493	683	-	ncRNA_linc		.	.	.	AT1G14518	.	AT1G14518	.	.	0	0							605	0.335537	0.0416866	0.0085	2	None	AT1TE20755:ATREP6:RC/Helitron;	None	None	None	None
XLOC_004153	5	6393009	6393694	685	+	class_code_u	XLOC_004153	.	.	.	.	.	.	At5NC023585	.	3.33333	21		0.73	RABA_Rctrl_UP				473	0.32981	0.696312	0.612307	3	None	None	None	None	None	None
XLOC_004423	5	20643141	20643828	687	+	class_code_u	XLOC_004423	.	.	.	.	.	gnl|UG|At#S21989678	At5NC080860	.	0.416667	4				100_1mM_DOWN			541	0.301294	0.377735	0.290068	2	None	None	None	None	None	None
XLOC_000451	1	23157476	23158165	689	+	class_code_u	XLOC_000451	.	.	.	AT1G09735	.	.	.	cluster12	4.91667	11		1.07					573	0.375218	0.0493292	0.0414741	1	None	None	None	None	None	None
AT4G12917	4	7563157	7563847	690	-	ncRNA_linc		Negative_SSreg_lincRNA-DH	Negative_corr_neighbor	.	AT4G12917	.	AT4G12917	.	.	97.0833	253				100_1mM_DOWN;Rctrl_Sctrl_DOWN			553	0.36528	0.453332	0.0660219	3	None	AT4TE33010:ATDNA1T9A:DNA/MuDR;	None	None	None	None
XLOC_004852	5	9022619	9023310	691	-	class_code_u	XLOC_004852	.	.	.	.	.	.	.	.	1.25	4							692	0.362717	0.226671		1	126;106;77	AT5TE32650:ATMU6:DNA/MuDR;	ath-miR5641	None	None	None
XLOC_000517	1	25845170	25845862	692	+	class_code_u	XLOC_000517	.	.	.	AT1G09825	.	At1NC096580	.	.	1.25	3		1.88					693	0.320346	0.333211		3	None	None	None	None	None	None
XLOC_004772	5	5790389	5791082	693	-	class_code_u	XLOC_004772	.	Positive_corr_neighbor	.	.	.	gnl|UG|At#S11702464;At5NC021270	.	cluster16	7.91667	31		3.86	RABA_Rctrl_UP				694	0.376081	0.647922		4	None	None	ath-miR5658	None	None	None
XLOC_000955	1	12198982	12199676	694	-	class_code_u	XLOC_000955	.	Positive_corr_neighbor;Negative_corr_neighbor	.	.	XLOC_005931	Seed_Group0749	At1NC044725;At1NC044710	cluster16	15.4167	33				Rctrl_Sctrl_DOWN			607	0.327842	0.420167	0.612586	1	None	AT1TE39590:VANDAL3:DNA/MuDR;	None	None	None	None
XLOC_001780	2	1780837	1781531	694	-	class_code_u	XLOC_001780	Positive_SSreg_lincRNA-DH	.	.	AT2G00410	.	gnl|UG|At#S11825329	.	.	52.1667	102	0.679167	0.87		100_1mM_DOWN;Rctrl_Sctrl_DOWN			606	0.377888	0.00338576	0.00738636	1	None	None	None	None	None	None
XLOC_002311	3	5380276	5380970	694	+	class_code_u	XLOC_002311	.	.	.	.	.	At3NC019150	At3NC019140	.	1.83333	5				Rctrl_Sctrl_DOWN			695	0.401439	0.0299568		None	None	None	None	None	None	None
XLOC_000884	1	9256766	9257461	695	-	class_code_u	XLOC_000884	.	.	.	.	.	At1NC033220	At1NC033220;At1NC033210	.	2.58333	9			RABA_Rctrl_UP;SABA_Sctrl_UP				611	0.381342	0.254742	0.103893	4	None	None	None	None	None	None
XLOC_004169	5	6921705	6922401	696	+	class_code_u	XLOC_004169	.	Negative_corr_neighbor	.	AT5G20480	.	gnl|UG|At#S23747322	.	.	48.5833	79	0.740833	1.02	Rctrl_Sctrl_UP				516	0.391475	0.329851	0.335851	2	None	AT5TE25100:ATIS112A:DNA/Harbinger;	None	None	None	None
XLOC_001979	2	13823404	13824102	698	-	class_code_u	XLOC_001979	.	.	.	.	.	gnl|UG|At#S37211707	.	.	2.5	8		0.62					699	0.39485	0.257927		2	None	None	None	None	None	None
XLOC_002385	3	8408207	8408905	698	+	class_code_u	XLOC_002385	.	.	.	.	.	.	.	.	2.5	4		1.66					549.5	0.315744	0.130191	0.172514	1	None	None	None	None	None	None
AT2G05518	2	2023295	2023995	700	+	ncRNA_linc		.	Positive_corr_neighbor	.	AT2G05518	.	gnl|UG|At#S11817670;AT2G05518	At2NC008210	.	113.333	190	0.449167	0.55	RABA_Rctrl_UP				511	0.362035	0.0188425	0.0830106	1	None	None	None	None	None	None
XLOC_002437	3	10737926	10738626	700	+	class_code_u	XLOC_002437	Positive_SSreg_lincRNA-DH	Positive_corr_neighbor	.	AT3G00490;AT3G28650	.	Group4134;gnl|UG|At#S35236812;Seed_Group3224;gnl|UG|At#S11703522;gnl|UG|At#S34115287;gnl|UG|At#S35221972;gnl|UG|At#S11705984	.	cluster9	257.417	1529	0.5075	0.65	100_1mM_UP	SABA_Sctrl_DOWN;SMeJA_Sctrl_DOWN			418	0.361244	0.417493	0.62089	4	None	AT3TE44620:ATGP3:LTR/Gypsy;	None	None	None	None
XLOC_003149	3	21268245	21268945	700	-	class_code_u	XLOC_003149	Positive_SSreg_lincRNA-DH	Positive_corr_neighbor	.	AT3G57465	.	.	.	.	3.41667	11				SABA_Sctrl_DOWN;Rctrl_Sctrl_DOWN			616	0.342532	0.382037	0.0961786	4	None	None	None	None	None	None
XLOC_000536	1	26482975	26483676	701	+	class_code_u	XLOC_000536	.	.	.	.	.	.	.	.	1.91667	7		0.92	Rctrl_Sctrl_UP				702	0.361823	0.416405		3	None	None	None	None	None	None
XLOC_002777	3	3318145	3318846	701	-	class_code_u	XLOC_002777	.	.	.	AT3G10605	.	.	.	.	2.91667	5		1.32					507	0.414201	0.711002	0.15749	4	None	None	None	None	None	None
XLOC_001098	1	22076500	22077202	702	-	class_code_u	XLOC_001098	.	Positive_corr_neighbor;Negative_corr_neighbor	AT1G08283	AT1G08283	XLOC_007016	At1NC082210	RLFS_008559;At1NC082210	.	63	198	0.75	1.01	Rctrl_Sctrl_UP				703	0.327169	0.448654		4	None	None	None	None	None	None
AT2G06002	2	2330776	2331479	703	+	ncRNA_linc		.	Negative_corr_neighbor	.	AT2G06002	.	AT2G06002	At2NC009280	.	27.5833	119				100_1mM_DOWN;Rctrl_Sctrl_DOWN			704	0.34517	0.0761166		1	None	None	None	None	None	None
XLOC_001506	2	10075663	10076366	703	+	class_code_u	XLOC_001506	.	.	.	.	.	gnl|UG|At#S11702054	.	.	1.83333	3		2.78					704	0.410511	0.0801479		1	None	AT2TE43125:HELITRON1:RC/Helitron;	None	None	None	None
XLOC_003678	4	5298754	5299457	703	-	class_code_u	XLOC_003678	.	.	.	AT4G05435	.	At4NC023980	RLFS_026294;At4NC023970;At4NC023980	.	2.5	6		1.1					704	0.369318	0.0490484		1	None	None	None	None	None	None
XLOC_004451	5	21887205	21887909	704	+	class_code_u	XLOC_004451	.	.	.	.	.	gnl|UG|At#S37211423	.	.	1.83333	8		1.94					561	0.347594	0.463227	0.636462	4	None	None	None	None	None	None
XLOC_001815	2	5861588	5862295	707	-	class_code_u	XLOC_001815	.	.	.	.	.	gnl|UG|At#S35223573;Group2249	.	.	2.66667	7							708	0.463277	0		1	None	None	None	None	None	None
XLOC_000980	1	13838460	13839168	708	-	class_code_u	XLOC_000980	.	.	.	AT1G06983	XLOC_006103	At1NC051720	RLFS_006222;At1NC051720	.	45.25	73	0.296667	0.45					483	0.343685	0.254116	0.231604	1	None	None	None	None	None	None
XLOC_002472	3	15604532	15605240	708	+	class_code_u	XLOC_002472	.	.	.	AT3G00700	.	At3NC063341	.	cluster14	5	12		4.07					619	0.365105	0.292446	0.113079	1	None	AT3TE63075:ATREP11A:RC/Helitron;	None	None	None	None
XLOC_003339	4	8157039	8157749	710	+	class_code_u	XLOC_003339	.	.	.	AT4G06180	.	gnl|UG|At#S35230801	.	.	4	6							614	0.374593	0.292493	0.0332708	4	None	None	None	None	None	None
XLOC_003698	4	6995741	6996451	710	-	class_code_u	XLOC_003698	.	.	.	.	.	At4NC030770	.	.	4.25	8	0.865	2.75					640	0.434375	0.581635	0.515171	3	63;21;100	AT4TE30235:ATLINEIII:LINE/L1;	None	None	None	None
XLOC_002880	3	6884742	6885454	712	-	class_code_u	XLOC_002880	.	.	.	AT3G19830	XLOC_017929	gnl|UG|At#S11807252	.	.	8.83333	15	0.435833	0.67					309	0.368932	0.312879	0.0236675	2	None	None	None	None	None	None
XLOC_005052	5	21751789	21752501	712	-	class_code_u	XLOC_005052	.	.	.	.	.	.	.	.	2.75	9		1.93					713	0.343619	0.498829		1	50;41;82	None	None	None	None	None
AT3G12965	3	4136961	4137674	713	-	ncRNA_linc		.	.	.	AT3G12965	.	AT3G12965;Group3680	.	.	1303.33	1758	0.665	0.86					374	0.393048	0.231812	0.0551976	2	None	None	None	None	None	None
AT3G61198	3	22655884	22656599	715	-	ncRNA_linc		Positive_SSreg_lincRNA-DH;Negative_SSreg_lincRNA-DH	Positive_corr_neighbor;Negative_corr_neighbor	.	AT3G61198	.	gnl|UG|At#S22666272;AT3G61198	At3NC090310	.	89.6667	192	0.2325	0.29	Rctrl_Sctrl_UP	100_1mM_DOWN;RABA_Rctrl_DOWN			622	0.437299	0.249874	0.0460645	None	None	None	None	None	None	None
AT4G23205	4	12144243	12144958	715	-	ncRNA_linc		.	.	.	AT4G23205	.	AT4G23205	At4NC050000	cluster14	6.83333	11		0.54					490	0.418367	0.0722053	0.0236339	1	53;20;95	None	None	None	None	None
XLOC_001128	1	23218468	23219183	715	-	class_code_u	XLOC_001128	.	.	.	AT1G62700;AT1G08553	.	At1NC086520	At1NC086520	.	4.33333	8	1.17417	2.81					716	0.337989	0.298673		4	None	None	None	None	None	None
XLOC_002436	3	10663073	10663788	715	+	class_code_u	XLOC_002436	.	.	.	.	.	gnl|UG|At#S35236812;At3NC039320;gnl|UG|At#S11703522;gnl|UG|At#S35221972;gnl|UG|At#S11705984	.	.	0.75	4							716	0.421788	0.0457385		1	None	AT5TE58245:ATMU5:DNA/MuDR;	None	None	None	None
AT5G48412	5	19623516	19624232	716	-	ncRNA_linc		.	Positive_corr_neighbor	AT5G48412	AT5G48412	.	Group7151;Seed_Group5638;gnl|UG|At#S21989683	.	cluster5	2049.42	3981	0.5225	0.69	Rctrl_Sctrl_UP				717	0.39749	0.0470461		1	None	None	None	None	None	None
XLOC_004815	5	7777256	7777973	717	-	class_code_u	XLOC_004815	Positive_SSreg_lincRNA-DH;Negative_SSreg_lincRNA-DH	Positive_corr_neighbor	.	AT5G23115	.	Seed_Group5181;gnl|UG|At#S11705810;Group6616	.	.	3.91667	12				100_1mM_DOWN;Rctrl_Sctrl_DOWN			718	0.422006	0.0984073		1	None	None	None	None	None	None
XLOC_005177	5	26117709	26118426	717	-	class_code_u	XLOC_005177	.	.	.	AT5G09355	.	.	.	.	0.833333	4							472	0.355932	0.432866	0.529348	1	None	AT4TE79070:ATREP10D:RC/Helitron;	None	None	None	None
XLOC_002731	3	1483006	1483724	718	-	class_code_u	XLOC_002731	.	.	.	.	.	.	RLFS_020954	.	1.5	6							719	0.30459	0.357004		3	None	None	None	None	None	None
XLOC_003399	4	10491897	10492615	718	+	class_code_u	XLOC_003399	.	.	.	.	.	gnl|UG|At#S35316978;Seed_Group4199	.	.	2.08333	6							719	0.422809	0.00337883		1	None	None	None	None	None	None
XLOC_000347	1	17292277	17292998	721	+	class_code_u	XLOC_000347	.	Positive_corr_neighbor	.	AT1G47130	XLOC_002317	Group1071;At1NC064460	.	.	48.25	101	1.50417	2.34	Rctrl_Sctrl_UP				722	0.396122	0.593247		3	None	None	None	None	None	None
XLOC_004828	5	8191718	8192440	722	-	class_code_u	XLOC_004828	Positive_SSreg_lincRNA-DH;Negative_SSreg_lincRNA-DH	Positive_corr_neighbor;Negative_corr_neighbor	.	.	.	At5NC030230	.	.	4.5	16				SABA_Sctrl_DOWN;Rctrl_Sctrl_DOWN			723	0.372061	0.281187		1	None	None	None	None	None	None
AT1G19968	1	6930261	6930985	724	+	ncRNA_linc		.	.	AT1G19968	AT1G19968	.	gnl|UG|At#S35238021;AT1G19968;gnl|UG|At#S37211494	.	cluster9	6.83333	22		5.11	Rctrl_Sctrl_UP				725	0.375172	0.593		3	None	None	None	None	None	None
XLOC_004190	5	7486319	7487045	726	+	class_code_u	XLOC_004190	.	Positive_corr_neighbor;Negative_corr_neighbor	.	.	.	.	RLFS_033920	.	12.4167	75		1.84	RABA_Rctrl_UP;RMeJA_Rctrl_UP;SABA_Sctrl_UP				611.5	0.344277	0.453621	0.55673	2	None	None	None	None	None	None
AT2G31585	2	13446002	13446729	727	+	ncRNA_linc		.	Positive_corr_neighbor;Negative_corr_neighbor	.	AT2G31585	.	gnl|UG|At#S11816045;AT2G31585;Group2738	.	.	513.333	838	0.463333	0.61	SABA_Sctrl_UP;Rctrl_Sctrl_UP			SABA_Sctrl_DOWN;Rctrl_Sctrl_DOWN	667	0.382219	0.00601668		1	None	None	None	None	None	None
XLOC_000227	1	8153816	8154544	728	+	class_code_u	XLOC_000227	.	.	NEW_RNA_Chr1:8153868-8154491(+)	.	.	.	.	.	10.25	22		0.82					729	0.344307	0.11887		1	55;23;91	None	None	None	None	None
AT1G70581	1	26616267	26616996	729	+	ncRNA_linc		.	.	.	AT1G70581	.	gnl|UG|At#S11698569;AT1G70581	.	cluster1	29	40	0.5475	1.01		RABA_Rctrl_DOWN			730	0.345205	0.265531		None	None	AT1TE87140:HELITRONY2:RC/Helitron;	None	None	None	None
XLOC_003001	3	11585633	11586362	729	-	class_code_u	XLOC_003001	.	.	.	AT3G05955	.	At3NC043460;gnl|UG|At#S37211139	At3NC043460	.	4.16667	9				100_1mM_DOWN			730	0.382192	0.269464		1	204;124;90	None	None	None	None	None
XLOC_003255	4	1540133	1540863	730	+	class_code_u	XLOC_003255	.	.	NEW_RNA_Chr4:1540126-1540730(+)	.	.	.	.	.	2.83333	6		0.93					731	0.377565	0.0301288		2	None	AT4TE07840:ATHPOGON3:DNA/Pogo;	None	None	None	None
XLOC_000201	1	7443228	7443960	732	+	class_code_u	XLOC_000201	Positive_SSreg_lincRNA-DH	Positive_corr_neighbor;Negative_corr_neighbor	.	.	.	.	.	.	8.16667	60			100_1mM_UP				466.5	0.369127	0.0344491	0.162466	1	None	None	None	None	None	None
XLOC_000240	1	8843753	8844485	732	+	class_code_u	XLOC_000240	.	.	.	AT1G05937	.	Seed_Group0577;At1NC031580	At1NC031580;RLFS_008428;At1NC031530	.	3.41667	15		2.61					733	0.328786	0.307497		4	None	None	None	None	None	None
XLOC_005247	Mt	91930	92662	732	-	class_code_u	XLOC_005247	.	.	.	.	XLOC_032576	.	.	.	1.75	5							733	0.429741	0.630165		None	None	None	None	None	None	None
XLOC_001084	1	21530852	21531585	733	-	class_code_u	XLOC_001084	.	.	.	AT1G08197	.	gnl|UG|At#S11743476;gnl|UG|At#S35319892	.	cluster11	3.66667	15				Rctrl_Sctrl_DOWN			619	0.360258	0.258729	0.294939	1	None	AT4TE08375:Unassigned:Unassigned;	None	None	None	None
XLOC_001389	2	1781051	1781784	733	+	class_code_u	XLOC_001389	.	.	.	.	.	gnl|UG|At#S14959947;At2NC007220	.	cluster8	23	40	0.3425	0.75				RABA_Rctrl_DOWN;RMeJA_Rctrl_DOWN;RACC_Rctrl_DOWN	645	0.432558	0.000197512	0.00738636	1	None	AT2TE08225:ATGP3:LTR/Gypsy;	None	None	None	None
XLOC_001493	2	9482767	9483501	734	+	class_code_u	XLOC_001493	.	Positive_corr_neighbor	.	.	.	gnl|UG|At#S15114794	.	cluster13	3.08333	13		2.12	RMeJA_Rctrl_UP				735	0.336054	0.288432		1	None	None	None	None	None	None
XLOC_004050	5	2221681	2222416	735	+	class_code_u	XLOC_004050	Positive_SSreg_lincRNA-DH	Positive_corr_neighbor;Negative_corr_neighbor	.	AT5G07165	.	.	.	.	21.75	59	1.44917	3.89	Rctrl_Sctrl_UP				736	0.368207	0.306718		None	None	AT5TE08075:VANDAL1:DNA/MuDR;	ath-miR414	None	None	None
XLOC_000948	1	11830370	11831107	737	-	class_code_u	XLOC_000948	.	.	.	AT1G06607	.	At1NC043190	At1NC043190	.	0.666667	4							738	0.357724	0.240372		1	None	None	None	None	None	None
XLOC_002360	3	7387521	7388258	737	+	class_code_u	XLOC_002360	.	.	.	.	.	At3NC026940	.	.	1.25	4							738	0.390244	0.059114		1	None	None	ath-miR5021	None	None	None
XLOC_002609	3	20187801	20188540	739	+	class_code_u	XLOC_002609	.	.	.	AT3G08410	.	At3NC081530	At3NC081530	.	2.58333	8		0.92		RABA_Rctrl_DOWN			740	0.360811	0.467806		3	None	AT3TE82060:SIMPLEHAT1:DNA/HAT;	None	None	None	None
XLOC_003118	3	19873845	19874584	739	-	class_code_u	XLOC_003118	.	.	.	AT3G08360;AT3G00900	.	At3NC080460	RLFS_020355;At3NC080455;At3NC080460	.	4.75	9		1.01					502	0.376494	0.119962	0.488156	1	None	None	None	None	None	None
XLOC_002051	2	16769278	16770018	740	-	class_code_u	XLOC_002051	.	.	.	.	.	.	.	.	2.66667	6		1.35	Rctrl_Sctrl_UP				741	0.323887	0.316861		4	None	AT2TE75420:ATCOPIA96:LTR/Copia;	None	None	None	None
XLOC_001770	2	1135808	1136551	743	-	class_code_u	XLOC_001770	.	Positive_corr_neighbor;Negative_corr_neighbor	.	.	.	.	RLFS_014119	.	9.16667	23	1.475	2.21	Rctrl_Sctrl_UP	RABA_Rctrl_DOWN	RABA_Rctrl_UP		554	0.351075	0.186365	0.234522	3	None	None	None	None	None	None
XLOC_001806	2	4100334	4101077	743	-	class_code_u	XLOC_001806	.	.	.	AT2G10553	.	At2NC017240;Seed_Group1726	.	.	1	7							655	0.387786	0.561836	0.0365909	None	None	None	None	None	None	None
XLOC_000298	1	11472049	11472796	747	+	class_code_u	XLOC_000298	Positive_SSreg_lincRNA-DH	Positive_corr_neighbor	NEW_RNA_Chr1:11472070-11473014(+)	.	.	Group906;Seed_Group0703	RLFS_008448;At1NC041700	cluster5	91.3333	256	0.306667	0.44	RABA_Rctrl_UP;SABA_Sctrl_UP				748	0.417112	0.0310817		1	None	None	None	None	None	None
XLOC_003010	3	12559439	12560186	747	-	class_code_u	XLOC_003010	.	.	.	.	XLOC_018654	Group4181;Seed_Group3279;At3NC048340;gnl|UG|At#S11640583;gnl|UG|At#S35278747	.	cluster5	1573.33	2435	0.735	0.83		100_1mM_DOWN			626	0.394569	0.18134	0.718793	2	None	None	None	None	None	None
XLOC_003701	4	7099957	7100704	747	-	class_code_u	XLOC_003701	Negative_SSreg_lincRNA-DH	Positive_corr_neighbor	.	.	.	.	.	.	8.75	87			100_1mM_UP;Rctrl_Sctrl_UP				748	0.437166	0.0214605		1	None	AT4TE30820:ATCOPIA80:LTR/Copia;	None	None	None	Putative siRNA-transNAT
XLOC_004900	5	14550378	14551125	747	-	class_code_u	XLOC_004900	Positive_SSreg_lincRNA-DH;Negative_SSreg_lincRNA-DH	.	.	AT5G36907	XLOC_030749	At5NC056820	RLFS_032076;At5NC056820;At5NC056825	cluster12	280.917	737	1.245	1.59	RMeJA_Rctrl_UP	SABA_Sctrl_DOWN;Rctrl_Sctrl_DOWN			613	0.344209	0.491954	0.200343	4	None	None	None	None	None	None
XLOC_001808	2	4757168	4757916	748	-	class_code_u	XLOC_001808	.	.	.	AT2G11815	.	gnl|UG|At#S37211260	.	cluster9	5.83333	11	0.8225	1.34					749	0.373832	0.00117246		None	None	None	None	None	None	None
XLOC_002118	2	18848371	18849119	748	-	class_code_u	XLOC_002118	.	.	.	.	.	gnl|UG|At#S30553482;At2NC075530	At2NC075530;At2NC075531	cluster1	1.41667	13		0.19	RABA_Rctrl_UP			RABA_Rctrl_DOWN	636.5	0.363639	0.181646		2	None	None	None	None	None	None
XLOC_002841	3	5546461	5547210	749	-	class_code_u	XLOC_002841	.	.	.	.	.	.	.	cluster9	8	29		1.56	Rctrl_Sctrl_UP				750	0.304	0.280202		1	None	None	None	None	None	None
XLOC_001433	2	6345813	6346563	750	+	class_code_u	XLOC_001433	.	.	.	.	.	.	At2NC027940	.	0.666667	3							751	0.360852	0.0752587		1	None	AT5TE49660:ATCOPIA48:LTR/Copia;	None	None	None	None
XLOC_001781	2	1788031	1788783	752	-	class_code_u	XLOC_001781	.	.	NEW_RNA_Chr2:1788121-1788609(-)	.	.	gnl|UG|At#S11825329;At2NC007270	.	cluster3	15.25	21	0.541667	0.94					753	0.378486	0.00238431		1	None	AT2TE08235:ATCOPIA57:LTR/Copia;	None	None	None	None
XLOC_002399	3	9164536	9165289	753	+	class_code_u	XLOC_002399	Positive_SSreg_lincRNA-DH;Negative_SSreg_lincRNA-DH	Negative_corr_neighbor	.	AT3G04865	.	At3NC033390	.	.	4.33333	15		1.76	100_1mM_UP				754	0.348806	0.105861		1	None	None	None	None	None	None
AT1G21529	1	7543924	7544678	754	-	ncRNA_linc		.	Positive_corr_neighbor	.	AT1G21529	.	gnl|UG|At#S22484640;gnl|UG|At#S34116491;At1NC026850	At1NC026850	.	46.9167	555			100_1mM_UP				755	0.409272	0.154653		1	None	None	None	None	None	None
AT4G14548	4	8347010	8347764	754	+	ncRNA_linc		.	.	.	AT4G14548	.	gnl|UG|At#S26539356;Group5191;AT4G14548	.	cluster11	78.4167	186	0.7675	1.42			RACC_Rctrl_UP		755	0.32053	0.00661406		1	None	None	None	None	None	None
XLOC_003565	4	17183316	17184073	757	+	class_code_u	XLOC_003565	.	.	.	AT4G09295	.	At4NC068670	At4NC068685;At4NC068680;At4NC068670	.	0.75	6		1.75					758	0.348285	0.324446		3	None	None	None	None	None	None
XLOC_002068	2	17244884	17245642	758	-	class_code_u	XLOC_002068	.	.	.	AT2G09255	.	gnl|UG|At#S25665893;At2NC069590;gnl|UG|At#S26540121	At2NC069590;At2NC069510	.	0.833333	4							759	0.350461	0.829011		3	None	None	None	None	None	None
AT3G60238	3	22259085	22259844	759	-	ncRNA_linc		.	.	.	AT3G60238	.	AT3G60238;gnl|UG|At#S37211549	At3NC088910	.	0	0							679	0.427099	0.24012	0.124463	4	None	None	None	None	None	None
XLOC_000401	1	20321376	20322135	759	+	class_code_u	XLOC_000401	.	.	.	AT1G07973	.	At1NC076240	At1NC076240	.	0.25	3							760	0.384211	0.0694625		1	None	None	None	None	None	None
XLOC_003290	4	6207853	6208614	761	+	class_code_u	XLOC_003290	.	.	.	.	.	.	.	.	0.833333	3							407	0.302211	0.0012963	0.00168644	1	None	AT4TE26315:ATREP11:RC/Helitron;	None	None	None	None
XLOC_004266	5	13987298	13988059	761	+	class_code_u	XLOC_004266	.	.	NEW_RNA_Chr5:13987997-13988625(+)	AT5G05305	.	At5NC055260	RLFS_033983	.	0.25	3							762	0.363517	0.328537		2	None	AT5TE49855:HELITRONY1C:RC/Helitron;	None	None	None	None
XLOC_001138	1	23649479	23650246	767	-	class_code_u	XLOC_001138	.	.	.	AT1G09755	.	gnl|UG|At#S35219728;gnl|UG|At#S11824321	RLFS_007408	.	3.41667	14				Rctrl_Sctrl_DOWN			627	0.341802	0.125437		2	None	None	None	None	None	None
XLOC_001291	1	28814458	28815225	767	-	class_code_u	XLOC_001291	.	.	.	.	.	gnl|UG|At#S35313083;Seed_Group1408	.	cluster16	25	40	0.574167	0.9			100_1mM_UP		768	0.410156	0.294149		1	None	None	None	None	None	None
XLOC_001630	2	15099702	15100472	770	+	class_code_u	XLOC_001630	.	.	.	.	.	At2NC061310	At2NC061320	.	0.25	3							771	0.392996	0.72559		3	None	None	None	None	None	None
XLOC_000023	1	641515	642287	772	+	class_code_u	XLOC_000023	.	.	NEW_RNA_Chr1:641629-642171(+)	AT1G08815	.	gnl|UG|At#S35293265;At1NC002320;gnl|UG|At#S11709911	.	.	37.0833	50	0.688333	1.01			SIAA_Sctrl_UP;Rctrl_Sctrl_UP		773	0.353169	0.21612		1	None	None	None	None	None	None
XLOC_001426	2	5214626	5215399	773	+	class_code_u	XLOC_001426	Positive_SSreg_lincRNA-DH	.	NEW_RNA_Chr2:5214807-5215075(+)	AT2G00550	.	At2NC022860;Seed_Group1747;Group2225	.	.	6.5	15	0.805833	1.27		100_1mM_DOWN			774	0.366925	0.310083		3	None	None	ath-miR5021	None	None	None
XLOC_003533	4	16321966	16322740	774	+	class_code_u	XLOC_003533	.	.	.	AT4G03365;AT4G08915	.	At4NC065500	At4NC065500	.	4.75	10							556	0.359712	0.413212	0.369378	3	None	None	None	None	None	None
XLOC_002898	3	7472152	7472927	775	-	class_code_u	XLOC_002898	.	.	.	.	.	.	At3NC027300	.	1.33333	4				Rctrl_Sctrl_DOWN	Rctrl_Sctrl_UP		776	0.371134	0.754426		3	None	None	None	None	None	None
XLOC_004265	5	13985013	13985791	778	+	class_code_u	XLOC_004265	.	.	NEW_RNA_Chr5:13985140-13985848(+)	.	XLOC_026999	At5NC055250	.	.	43.6667	522			100_1mM_UP				779	0.387677	0.264388		1	None	AT5TE49855:HELITRONY1C:RC/Helitron;	None	None	None	None
XLOC_005015	5	20072599	20073378	779	-	class_code_u	XLOC_005015	.	.	.	AT5G00605	.	.	At5NC078720	.	3.33333	8		2.16		RABA_Rctrl_DOWN			562	0.373665	0.0695393	0.195714	1	None	None	None	None	None	None
XLOC_005186	5	26276394	26277178	784	-	class_code_u	XLOC_005186	Positive_SSreg_lincRNA-DH;Negative_SSreg_lincRNA-DH	Positive_corr_neighbor	.	AT5G65685	.	.	.	.	9.16667	19		0.29	Rctrl_Sctrl_UP				785	0.194904	0		1	63;28;89	AT5TE95745:ARNOLDY1:DNA/MuDR;	None	None	None	None
AT1G67105	1	25057479	25058264	785	+	ncRNA_linc		.	.	AT1G67105	AT1G67105	.	AT1G67105;gnl|UG|At#S11708436	.	.	171.917	721	0.294167	0.51					786	0.413486	0.00567134		1	None	None	None	None	None	None
AT5G37485	5	14886193	14886979	786	-	ncRNA_linc		.	Positive_corr_neighbor;Negative_corr_neighbor	.	AT5G37485	.	Group6868;AT5G37485	.	.	37.25	94	0.654167	0.96	100_1mM_UP;Rctrl_Sctrl_UP		SABA_Sctrl_UP;SACC_Sctrl_UP		616	0.387987	0.110305	0.256835	None	None	None	None	None	None	None
XLOC_004866	5	9614513	9615299	786	-	class_code_u	XLOC_004866	.	.	.	.	.	At5NC035470	At5NC035470	.	0.25	3			100_1mM_UP				696	0.33477	0.379503	0.0707444	1	None	None	None	None	None	None
XLOC_000288	1	10840214	10841001	787	+	class_code_u	XLOC_000288	.	.	NEW_RNA_Chr1:10840254-10840619(+)	.	XLOC_001619	gnl|UG|At#S24442857	.	cluster8	114	145	0.768333	0.96					788	0.393401	0.039413		2	None	AT1TE95985:ATHATN6:DNA/HAT;	None	None	None	Putative siRNA-transNAT
XLOC_003771	4	10009271	10010058	787	-	class_code_u	XLOC_003771	.	.	.	AT4G06760	.	At4NC042270	At4NC042270	.	0.416667	4			RABA_Rctrl_UP				788	0.343909	0.160244		4	None	None	None	None	None	None
XLOC_004188	5	7420433	7421221	788	+	class_code_u	XLOC_004188	.	.	.	AT5G03395	.	At5NC027290;gnl|UG|At#S11824525	At5NC027290	.	0.416667	3							355	0.394366	0.784249	0.0195889	3	None	None	None	None	None	None
XLOC_000966	1	12602744	12603533	789	-	class_code_u	XLOC_000966	.	.	.	AT1G06773;AT1G06763	.	At1NC046250;gnl|UG|At#S37211735	At1NC046250	.	3.41667	9		2.1					577.333	0.375577	0.680747		3	None	None	None	None	None	None
XLOC_001121	1	23139938	23140731	793	-	class_code_u	XLOC_001121	.	.	.	.	.	At1NC086210	.	cluster16	3.75	10		4.95	Rctrl_Sctrl_UP				794	0.353904	0.00930139		1	50;26;84	AT1TE76280:ATCOPIA75:LTR/Copia;	None	None	None	None
AT2G01422	2	183940	184734	794	+	ncRNA_linc		.	.	.	AT2G01422	.	Seed_Group1522;At2NC000650;gnl|UG|At#S24443304	RLFS_014108;At2NC000650	.	2.16667	5				RABA_Rctrl_DOWN			664	0.366606	0.0130568		1	None	AT3TE45330:ATSINE2A:SINE;	None	None	None	None
XLOC_004795	5	6663646	6664441	795	-	class_code_u	XLOC_004795	.	.	.	AT5G00420	XLOC_029825	Seed_Group5111;At5NC024560;Group6523	At5NC024570	.	80.4167	124	0.7075	0.98					592.5	0.362809	0.0481508	0.0876776	1	None	AT5TE24155:ATSINE2A:SINE;	None	None	None	None
XLOC_000743	1	4061420	4062216	796	-	class_code_u	XLOC_000743	Positive_SSreg_lincRNA-DH;Negative_SSreg_lincRNA-DH	Positive_corr_neighbor;Negative_corr_neighbor	.	AT1G12020	.	Group369	.	cluster15	73.9167	207	0.969167	1.19	RIAA_Rctrl_UP;Rctrl_Sctrl_UP				713	0.399719	0.151242	0.0438434	2	None	None	None	None	None	None
XLOC_002463	3	13042331	13043127	796	+	class_code_u	XLOC_002463	.	Negative_corr_neighbor	.	.	.	.	.	.	2.66667	20		0.46	RABA_Rctrl_UP				511	0.34638	0.109397	0.00988772	1	None	AT3TE52845:ATREP15:RC/Helitron;	None	None	None	Putative siRNA-transNAT
XLOC_001516	2	10332320	10333118	798	+	class_code_u	XLOC_001516	.	.	.	AT2G24280	.	gnl|UG|At#S35247441;Group2510	.	.	3.33333	9					RMeJA_Rctrl_UP		799	0.340426	0.375624		2	None	None	None	None	None	None
XLOC_003645	4	1373147	1373945	798	-	class_code_u	XLOC_003645	Positive_SSreg_lincRNA-DH	Negative_corr_neighbor	.	.	.	gnl|UG|At#S35230427;Group4906;Seed_Group3814	.	cluster8	13.4167	70				100_1mM_DOWN;Rctrl_Sctrl_DOWN	Rctrl_Sctrl_UP		799	0.364205	0.141742		1	None	AT4TE06990:ATREP10B:RC/Helitron;	None	None	None	None
XLOC_001676	2	17161778	17162577	799	+	class_code_u	XLOC_001676	.	Positive_corr_neighbor	.	.	.	At2NC069260;gnl|UG|At#S35288751	At2NC069220;At2NC069260	cluster1	1.25	11		0.39	RABA_Rctrl_UP				800	0.37375	0.191573		1	None	None	None	None	None	None
XLOC_005123	5	24382407	24383206	799	-	class_code_u	XLOC_005123	.	.	.	.	.	Group7500	.	.	0.5	6			RABA_Rctrl_UP				800	0.3025	0.428696		4	None	AT5TE51790:ATREP1:RC/Helitron;	None	None	None	None
XLOC_001647	2	16028755	16029556	801	+	class_code_u	XLOC_001647	.	Positive_corr_neighbor	NEW_RNA_Chr2:16028746-16029300(+)	.	XLOC_010359	Group2966;gnl|UG|At#S30654327;Seed_Group2314	.	cluster1	30.5	61	0.5925	1	RABA_Rctrl_UP			SACC_Sctrl_DOWN	802	0.369077	0.123873		2	None	None	None	None	None	None
XLOC_005027	5	20874557	20875358	801	-	class_code_u	XLOC_005027	.	.	.	.	.	gnl|UG|At#S11832515	At5NC081720	cluster15	1.08333	11			RIAA_Rctrl_UP				802	0.355362	0.41175		4	None	None	None	None	None	None
XLOC_004983	5	18238137	18238940	803	-	class_code_u	XLOC_004983	.	.	.	AT5G45115	XLOC_031242	At5NC071220;Group7056;Seed_Group5555	At5NC071220	cluster10	61.0833	101	0.504167	0.66		100_1mM_DOWN		SABA_Sctrl_DOWN	691	0.386372	0.352815	0.937137	3	None	None	None	None	None	None
XLOC_003084	3	18706746	18707552	806	-	class_code_u	XLOC_003084	.	.	.	AT3G08115	XLOC_019408	Seed_Group3462;At3NC075940;Group4402	At3NC075940	.	3.58333	9		1.74					807	0.399009	0.534135		3	None	None	None	None	None	None
XLOC_000190	1	6961266	6962073	807	+	class_code_u	XLOC_000190	.	.	.	AT1G20080;AT1G05533	.	gnl|UG|At#S51842200;gnl|UG|At#S35238021;gnl|UG|At#S37211494;At1NC024770	At1NC024770	.	1.66667	5		1.11	Rctrl_Sctrl_UP				808	0.321782	0.336221		4	None	None	None	None	None	None
XLOC_001718	2	18708370	18709178	808	+	class_code_u	XLOC_001718	.	.	.	AT2G09615	.	At2NC074910	At2NC074910	.	0.916667	4			Rctrl_Sctrl_UP				809	0.409147	0.0956238		1	None	AT2TE84980:ATCOPIA57:LTR/Copia;	None	None	None	None
XLOC_005192	5	26349159	26349967	808	-	class_code_u	XLOC_005192	.	.	.	AT5G09505;AT5G09515	.	At5NC101430	RLFS_034117;At5NC101430	cluster16	10	24		1.02		SABA_Sctrl_DOWN			809	0.299135	0.265998		None	None	None	None	None	None	None
XLOC_003345	4	8352716	8353525	809	+	class_code_u	XLOC_003345	.	.	.	.	.	.	.	.	0.5	3							810	0.32963	0.449399		3	65;46;84	None	None	None	None	None
XLOC_001179	1	25424486	25425296	810	-	class_code_u	XLOC_001179	Positive_SSreg_lincRNA-DH	Positive_corr_neighbor;Negative_corr_neighbor	.	AT1G08957	.	At1NC095030	.	.	51.6667	373	0.560833	1.15	100_1mM_UP	SABA_Sctrl_DOWN;Rctrl_Sctrl_DOWN	Rctrl_Sctrl_UP	RIAA_Rctrl_DOWN;RMeJA_Rctrl_DOWN	723.5	0.371137	0.218159	0.0827485	4	None	None	None	None	None	None
XLOC_003279	4	5298986	5299796	810	+	class_code_u	XLOC_003279	.	.	.	AT4G05425	.	At4NC023990;At4NC023970;Group5018	RLFS_026294;At4NC023970;At4NC023980	.	1.91667	4		2.34					811	0.422935	0.0118		1	None	None	None	None	None	None
XLOC_003924	4	16564542	16565352	810	-	class_code_u	XLOC_003924	.	Positive_corr_neighbor;Negative_corr_neighbor	.	.	.	.	At4NC066350	.	1.41667	16			SABA_Sctrl_UP				811	0.342787	0.0584444		2	None	None	None	None	None	None
XLOC_001290	1	28784468	28785279	811	-	class_code_u	XLOC_001290	.	.	.	AT1G09647	.	At1NC107390	At1NC107390	.	4.75	7	0.92	1.38					812	0.366995	0.0778397		1	None	None	None	None	None	None
XLOC_000126	1	4526390	4527204	814	+	class_code_u	XLOC_000126	.	.	.	.	.	.	At1NC016210	.	0.416667	5							815	0.300613	0.0387629		2	None	None	None	None	None	None
XLOC_004876	5	10334641	10335455	814	-	class_code_u	XLOC_004876	Negative_SSreg_lincRNA-DH	.	.	AT5G28370	.	gnl|UG|At#S35268637	.	.	1.83333	22			100_1mM_UP				815	0.384049	0.603587		1	None	None	None	None	None	None
XLOC_003318	4	7426812	7427628	816	+	class_code_u	XLOC_003318	.	.	.	.	.	.	.	.	0.75	4							817	0.280294	0.0807292		2	57;37;83	AT4TE32335:ATREP11:RC/Helitron;	None	None	None	None
XLOC_001877	2	9591827	9592644	817	-	class_code_u	XLOC_001877	.	.	.	AT2G07645	.	At2NC040680	At2NC040680	.	0.5	6			RABA_Rctrl_UP				711	0.414909	0.0108463	0.00359434	None	None	None	None	None	None	Putative siRNA-transNAT
XLOC_002457	3	11800519	11801336	817	+	class_code_u	XLOC_002457	.	.	.	.	.	At3NC044490;gnl|UG|At#S35305791;Seed_Group3265	.	cluster16	3.25	12		0.52	Rctrl_Sctrl_UP				818	0.435208	0.00374786		1	None	AT3TE49110:TSCL:LINE?;	None	None	None	None
XLOC_002675	3	23122471	23123288	817	+	class_code_u	XLOC_002675	.	Positive_corr_neighbor;Negative_corr_neighbor	.	AT3G62500;AT3G62510	.	.	.	.	11.9167	24	0.401667	1.03		Rctrl_Sctrl_DOWN			607	0.369028	0.380281	0.0341714	4	None	None	None	None	None	None
XLOC_003975	4	18144285	18145102	817	-	class_code_u	XLOC_003975	.	.	.	AT4G38905	.	gnl|UG|At#S21989728	.	.	2.83333	10		5.93	100_1mM_UP;RABA_Rctrl_UP				653	0.424196	0.342075	0.315384	None	None	None	None	None	None	None
XLOC_001950	2	12773703	12774522	819	-	class_code_u	XLOC_001950	.	.	.	AT2G08355	.	At2NC053030	At2NC053030	.	1	5		4.37					820	0.389024	0.0702051		None	None	AT2TE55860:TA11:LINE/L1;	None	None	None	None
XLOC_001398	2	2945680	2946501	821	+	class_code_u	XLOC_001398	.	.	.	AT2G00450	XLOC_008585	.	.	cluster7	3.08333	12				Rctrl_Sctrl_DOWN			737	0.355495	0.0670313	0.00641667	1	None	AT2TE12825:ATMU9:DNA/MuDR;	None	None	None	None
XLOC_004935	5	16429495	16430316	821	-	class_code_u	XLOC_004935	.	Positive_corr_neighbor;Negative_corr_neighbor	.	.	.	Group6933;At5NC064140;gnl|UG|At#S35257026	At5NC064140	cluster1	1.41667	14		0.63	RABA_Rctrl_UP				822	0.335766	0.374038		4	None	None	None	None	None	None
XLOC_002926	3	8714142	8714965	823	-	class_code_u	XLOC_002926	.	.	.	.	.	.	.	cluster13	3.5	12		0.78	Rctrl_Sctrl_UP				645	0.355039	0.821933	0.394989	2	None	None	None	None	None	None
XLOC_001147	1	23904250	23905074	824	-	class_code_u	XLOC_001147	.	.	.	.	.	.	At1NC089230	.	0.5	6			RIAA_Rctrl_UP				825	0.309091	0.143863		1	None	None	None	None	None	None
XLOC_004048	5	2179458	2180282	824	+	class_code_u	XLOC_004048	.	Positive_corr_neighbor	.	AT5G00350	.	.	.	.	4.5	16		1.58	RMeJA_Rctrl_UP				825	0.322424	0.488933		1	None	None	None	None	None	None
AT2G46192	2	18973307	18974133	826	+	ncRNA_linc		.	.	.	AT2G46192;AT2G09695;AT2G09690;AT2G09685;AT2G09680;AT2G09700	.	AT2G46192	At2NC075730	cluster13	72.3333	108	0.310833	0.53					827	0.376058	0.441236		3	None	None	None	None	None	None
XLOC_003932	4	16826267	16827093	826	-	class_code_u	XLOC_003932	.	.	.	.	.	At4NC067370	RLFS_026430	.	1.41667	6							827	0.347037	0.185605		1	None	None	None	None	None	None
XLOC_002113	2	18725258	18726085	827	-	class_code_u	XLOC_002113	.	.	.	AT2G09630	.	At2NC074990;gnl|UG|At#S30553482	At2NC074991;At2NC074990;At2NC075000	.	0.666667	3			Rctrl_Sctrl_UP				828	0.370773	0.670089		3	None	None	None	None	None	None
XLOC_000832	1	7311542	7312371	829	-	class_code_u	XLOC_000832	.	.	.	.	.	.	.	.	6.16667	16		1.97					830	0.309639	0.302779		2	66;22;100	None	None	None	None	None
XLOC_003590	4	17690489	17691318	829	+	class_code_u	XLOC_003590	.	.	.	.	.	.	.	.	1.41667	4			Rctrl_Sctrl_UP				830	0.308434	0.316104		3	None	None	None	None	None	None
XLOC_001442	2	6876578	6877409	831	+	class_code_u	XLOC_001442	.	.	.	AT2G06485	.	At2NC030260	At2NC030250;At2NC030260	.	3.41667	8	2.63167	15.59		Rctrl_Sctrl_DOWN		SABA_Sctrl_DOWN	389	0.411311	0.433757	0.27309	1	None	None	None	None	None	None
XLOC_000671	1	889186	890018	832	-	class_code_u	XLOC_000671	.	.	.	AT1G08825	.	gnl|UG|At#S35211134;gnl|UG|At#S11691044;gnl|UG|At#S34116087;gnl|UG|At#S11744311	.	.	44.5833	82	0.23	0.35			SIAA_Sctrl_UP		589	0.324278	0.182237	0.0637654	1	None	AT5TE93065:ATREP4:RC/Helitron;	None	None	None	None
XLOC_002506	3	16964997	16965829	832	+	class_code_u	XLOC_002506	.	.	.	AT3G46190	.	gnl|UG|At#S35283757	.	.	2.41667	7		1					465	0.283871	0.207834	0.306518	2	None	None	None	None	None	None
XLOC_002917	3	8434275	8435107	832	-	class_code_u	XLOC_002917	.	.	.	AT3G04475	.	At3NC030670;gnl|UG|At#S37211580	At3NC030670;At3NC030671;At3NC030640	cluster11	7.66667	15		1.54				RMeJA_Rctrl_DOWN	754	0.339523	0.148109	0.0235	1	None	None	None	None	None	None
XLOC_003258	4	2181223	2182057	834	+	class_code_u	XLOC_003258	Positive_SSreg_lincRNA-DH	Positive_corr_neighbor	.	AT4G02825	XLOC_020487	.	.	cluster8	17.0833	56	0.625	1.06		100_1mM_DOWN			663	0.333333	0.0249394	0.122388	1	None	None	None	None	None	None
XLOC_001615	2	14599917	14600755	838	+	class_code_u	XLOC_001615	.	.	.	.	.	gnl|UG|At#S11825162	.	.	0.666667	7			RIAA_Rctrl_UP				755	0.4	0.442667	0.13241	1	None	None	None	None	None	None
XLOC_002367	3	7521828	7522666	838	+	class_code_u	XLOC_002367	.	Positive_corr_neighbor	.	AT3G00390	XLOC_014752	Seed_Group3065	.	.	25.75	92	1.8275	13.07	100_1mM_UP	RABA_Rctrl_DOWN;SABA_Sctrl_DOWN	SABA_Sctrl_UP		564.5	0.363006	0.386501	0.469479	2	None	None	None	None	None	None
XLOC_003667	4	2993882	2994720	838	-	class_code_u	XLOC_003667	.	.	.	.	.	.	.	cluster5	19.4167	32		0.17	SABA_Sctrl_UP				839	0.419547	0.0183962		1	None	AT2TE25115:ATCOPIA49:LTR/Copia;	None	None	None	None
XLOC_004986	5	18386988	18387830	842	-	class_code_u	XLOC_004986	.	.	.	.	.	.	.	.	10.9167	25	0.583333	0.95					843	0.353499	0.165825		2	None	AT5TE66180:HELITRON1:RC/Helitron;	None	None	None	None
XLOC_004909	5	15111120	15111963	843	-	class_code_u	XLOC_004909	Negative_SSreg_lincRNA-DH	.	.	.	.	At5NC059140	.	.	2.08333	18			RIAA_Rctrl_UP				553	0.334539	0.263194	0.501652	3	None	AT5TE54770:HELITRONY1D:RC/Helitron;	None	None	None	None
XLOC_000075	1	2407291	2408136	845	+	class_code_u	XLOC_000075	.	Positive_corr_neighbor	NEW_RNA_Chr1:2407601-2408184(+)	.	XLOC_000354	Group241;gnl|UG|At#S19066859	.	cluster9	2817.67	21416	0.216667	0.29	100_1mM_UP		RIAA_Rctrl_UP		846	0.359338	0.555272		3	None	None	None	ath-miR399b;ath-miR399c-3p	None	None
XLOC_001000	1	17391386	17392231	845	-	class_code_u	XLOC_001000	Positive_SSreg_lincRNA-DH	Positive_corr_neighbor	.	AT1G09505	.	gnl|UG|At#S11701438;gnl|UG|At#S35249900;At1NC064900	RLFS_008503	.	166.25	485	1.175	1.63		100_1mM_DOWN;RABA_Rctrl_DOWN;Rctrl_Sctrl_DOWN			846	0.335697	0.12402		4	None	None	None	None	None	None
XLOC_003201	3	23116092	23116937	845	-	class_code_u	XLOC_003201	.	.	.	.	.	.	At3NC092190;RLFS_020877;RLFS_017517;At3NC092205	.	2.41667	5		2.03					767	0.329857	0.0164824	0.0697564	2	None	None	None	None	None	None
AT3G61118	3	22616581	22617427	846	-	ncRNA_linc		Negative_SSreg_lincRNA-DH	Positive_corr_neighbor;Negative_corr_neighbor	.	AT3G61118	.	gnl|UG|At#S22666272;AT3G61118	.	cluster16	46.4167	112	0.7425	1.03	Rctrl_Sctrl_UP				372	0.400538	0.43567	0.445131	1	None	None	None	None	None	None
XLOC_003065	3	18020205	18021051	846	-	class_code_u	XLOC_003065	Positive_SSreg_lincRNA-DH;Negative_SSreg_lincRNA-DH	Positive_corr_neighbor;Negative_corr_neighbor	.	AT3G00850	.	At3NC073130	RLFS_021158	cluster5	41.6667	118				Rctrl_Sctrl_DOWN	Rctrl_Sctrl_UP		782	0.377238	0.273238	0.0235313	1	None	None	None	None	None	None
XLOC_002540	3	18087157	18088005	848	+	class_code_u	XLOC_002540	.	.	.	AT3G07995	.	At3NC073360	At3NC073360;At3NC073370	.	2.08333	11				100_1mM_DOWN			770	0.324675	0.203543	0.656333	1	None	None	None	None	None	None
XLOC_000344	1	17233528	17234380	852	+	class_code_u	XLOC_000344	.	.	.	AT1G09495	XLOC_002311	At1NC064210;Group1068	At1NC064180	.	22.1667	38	0.870833	1.57					853	0.37163	0.101988		2	None	None	None	None	None	None
XLOC_004683	5	2225252	2226104	852	-	class_code_u	XLOC_004683	.	.	.	AT5G07175	.	At5NC007700	RLFS_033865;At5NC007700	cluster8	4.58333	10	0.566667	1.19		RABA_Rctrl_DOWN			575	0.363478	0.136065	0.465282	4	None	None	None	None	None	None
XLOC_005158	5	25581530	25582382	852	-	class_code_u	XLOC_005158	.	.	.	.	.	gnl|UG|At#S14273777;gnl|UG|At#S35254086	.	.	1	3		1.71					853	0.37163	0.703088		2	None	None	None	None	None	None
XLOC_003265	4	2584498	2585352	854	+	class_code_u	XLOC_003265	.	.	.	.	.	At4NC010800	.	.	0.5	4			RABA_Rctrl_UP				855	0.373099	0.0174309		2	None	AT3TE46050:HELITRONY3:RC/Helitron;	None	None	None	None
XLOC_003441	4	12372358	12373212	854	+	class_code_u	XLOC_003441	.	.	.	AT4G07185	.	At4NC051120	At4NC051120;At4NC051110	.	0.583333	3			Rctrl_Sctrl_UP	RABA_Rctrl_DOWN			855	0.327485	0.176708		4	None	None	None	None	None	None
AT1G34392	1	12560460	12561315	855	-	ncRNA_linc		.	.	.	AT1G34392	.	AT1G34392;gnl|UG|At#S37211735	At1NC046090	.	0	0							532	0.323308	0.0884189	0.0768669	2	None	None	None	None	None	None
XLOC_000116	1	4061448	4062303	855	+	class_code_u	XLOC_000116	.	.	.	.	.	.	.	cluster16	5.83333	12			RIAA_Rctrl_UP	Rctrl_Sctrl_DOWN			856	0.390187	0.129884		2	None	None	None	None	None	Putative siRNA-transNAT
XLOC_002413	3	9665504	9666361	857	+	class_code_u	XLOC_002413	.	.	.	AT3G26395	.	gnl|UG|At#S23732399;gnl|UG|At#S11823009;Group4083;Seed_Group3176	.	cluster8	507.083	1163	0.396667	0.51					742	0.379706	0.12665		2	None	AT3TE40300:ATREP15:RC/Helitron;	None	None	None	None
XLOC_002988	3	10898976	10899834	858	-	class_code_u	XLOC_002988	Positive_SSreg_lincRNA-DH;Negative_SSreg_lincRNA-DH	Positive_corr_neighbor	.	.	.	At3NC040250	.	.	7	18		0.82	Rctrl_Sctrl_UP				859	0.343423	0.106078		1	None	AT2TE08590:HELITRONY1E:RC/Helitron;	None	None	None	AT4G39930
XLOC_001975	2	13710460	13711319	859	-	class_code_u	XLOC_001975	.	.	.	.	.	.	.	.	1.16667	4			Rctrl_Sctrl_UP				648	0.356481	0.420859	0	2	None	AT2TE60355:ATCOPIA69:LTR/Copia;	None	None	None	None
XLOC_004373	5	19001471	19002331	860	+	class_code_u	XLOC_004373	.	.	.	AT5G46825	.	At5NC074320;gnl|UG|At#S11825250	.	.	0.833333	6			SABA_Sctrl_UP	Rctrl_Sctrl_DOWN			257	0.404669	0	0.0732322	1	None	None	None	None	None	None
XLOC_000990	1	16637874	16638737	863	-	class_code_u	XLOC_000990	Negative_SSreg_lincRNA-DH	Positive_corr_neighbor	.	AT1G07203	.	gnl|UG|At#S26539383;At1NC061830	.	cluster9	48.4167	393	0.629167	0.96	100_1mM_UP		SIAA_Sctrl_UP;SABA_Sctrl_UP;SMeJA_Sctrl_UP;Rctrl_Sctrl_UP		485	0.387629	0.193528	0.00753968	1	None	AT1TE54820:ATCOPIA81:LTR/Copia;	None	None	None	None
AT1G16635	1	5685503	5686368	865	-	ncRNA_linc		.	Positive_corr_neighbor	AT1G16635	AT1G05247;AT1G16635	.	gnl|UG|At#S30626382;gnl|UG|At#S11825256;Seed_Group0403;At1NC020200	At1NC020200	.	22.6667	72	0.320833	0.53	RIAA_Rctrl_UP	SABA_Sctrl_DOWN			866	0.321016	0.131933		2	None	None	None	None	None	None
XLOC_001548	2	11953829	11954694	865	+	class_code_u	XLOC_001548	.	.	.	AT2G08220	XLOC_009786	At2NC050020;Group2631	At2NC050035;RLFS_014235;At2NC050020	.	22.5833	58				Rctrl_Sctrl_DOWN			742	0.362534	0.262205	0.0220894	3	None	None	None	None	None	None
XLOC_000879	1	8755720	8756586	866	-	class_code_u	XLOC_000879	.	.	.	AT1G05913;AT1G05917;AT1G05907	XLOC_005491	Seed_Group0575;At1NC031460	At1NC031460	.	9.91667	22	0.543333	1.06		SABA_Sctrl_DOWN			867	0.317186	0.150476		None	None	None	None	None	None	None
XLOC_000880	1	8910175	8911041	866	-	class_code_u	XLOC_000880	.	.	.	AT1G08975	.	.	.	.	4	8		0.47	Rctrl_Sctrl_UP				771	0.36965	0.404586	0.153695	1	None	None	None	None	None	None
XLOC_000371	1	18692511	18693378	867	+	class_code_u	XLOC_000371	Positive_SSreg_lincRNA-DH;Negative_SSreg_lincRNA-DH	Negative_corr_neighbor	.	.	.	.	.	.	7.83333	14	0.560833	0.86	Rctrl_Sctrl_UP				868	0.361751	0.0539077		1	None	AT5TE66180:HELITRON1:RC/Helitron;	None	None	None	None
AT5G23155	5	7794142	7795010	868	+	ncRNA_linc		.	.	.	AT5G23155	.	AT5G23155	.	cluster16	31.8333	56	0.780833	1.3					222	0.40991	0.600489	0.322419	None	None	None	None	None	None	None
XLOC_003679	4	5371873	5372744	871	-	class_code_u	XLOC_003679	.	.	.	AT4G05525	.	At4NC024400	At4NC024400;RLFS_026295	cluster15	20.75	91	1.3425	3.1	RIAA_Rctrl_UP;Rctrl_Sctrl_UP				872	0.356651	0.374998		3	None	None	None	None	None	None
XLOC_004878	5	10395178	10396051	873	-	class_code_u	XLOC_004878	.	.	.	.	.	.	At5NC038730	.	3.91667	16		0.66	Rctrl_Sctrl_UP				691	0.367583	0.00391292	0.441412	1	None	None	None	None	None	None
AT2G14878	2	6392167	6393042	875	+	ncRNA_linc		.	Positive_corr_neighbor;Negative_corr_neighbor	AT2G14878	AT2G14878	.	Seed_Group1782;Group2263;gnl|UG|At#S35270231	.	.	2589.25	9147	0.27	0.49	100_1mM_UP;SABA_Sctrl_UP;Rctrl_Sctrl_UP				876	0.422374	0.00806286		1	None	None	None	None	None	None
XLOC_004478	5	22898514	22899389	875	+	class_code_u	XLOC_004478	Positive_SSreg_lincRNA-DH;Negative_SSreg_lincRNA-DH	Positive_corr_neighbor;Negative_corr_neighbor	.	AT5G56555;AT5G08595	.	At5NC089110	At5NC089110	.	4	37			100_1mM_UP				626	0.354633	0.0676918	0.00832661	4	None	None	None	None	None	None
XLOC_000170	1	5944822	5945698	876	+	class_code_u	XLOC_000170	.	.	.	.	.	At1NC021040	At1NC021040	.	0.666667	4							788	0.352792	0.485804	0.856557	4	None	None	None	None	None	None
XLOC_005258	Mt	351734	352612	878	-	class_code_u	XLOC_005258	.	.	.	.	.	.	.	cluster8	12.1667	16							879	0.406143	0.0681173		1	None	None	None	None	None	None
XLOC_001903	2	10770631	10771510	879	-	class_code_u	XLOC_001903	Negative_SSreg_lincRNA-DH	.	.	AT2G25297	.	gnl|UG|At#S30446534;gnl|UG|At#S11709176;At2NC045340	.	.	45.5	95	0.935833	2.47		Rctrl_Sctrl_DOWN			783	0.344828	0.374009	0.127115	4	None	None	None	None	None	None
XLOC_001881	2	9713558	9714442	884	-	class_code_u	XLOC_001881	Negative_SSreg_lincRNA-DH	Positive_corr_neighbor	.	.	.	gnl|UG|At#S35239169;At2NC041090	.	cluster16	8.41667	22				Rctrl_Sctrl_DOWN			749.5	0.429692	0.00253666	0.000491551	1	None	AT2TE41455:ATCOPIA46:LTR/Copia;	None	None	None	None
XLOC_003690	4	6338014	6338898	884	-	class_code_u	XLOC_003690	.	.	.	.	.	.	At4NC028110;RLFS_026311	.	0.75	3							885	0.39887	0.0821459		2	None	None	None	None	None	None
XLOC_001104	1	22391622	22392507	885	-	class_code_u	XLOC_001104	.	.	.	.	.	At1NC083430	At1NC083430	.	0.75	4			RABA_Rctrl_UP				681	0.339207	0.0542415	0.112157	None	None	None	None	None	None	None
XLOC_002047	2	16694493	16695378	885	-	class_code_u	XLOC_002047	.	.	.	AT2G09100	.	gnl|UG|At#S15982947;At2NC067150;gnl|UG|At#S14233103	At2NC067150;At2NC067165	.	1.33333	8							526	0.323194	0.195658	0.0115989	2	None	None	None	None	None	None
AT1G57835	1	21422460	21423346	886	+	ncRNA_linc		.	.	.	AT1G57835	.	AT1G57835	At1NC080020	.	3.5	15			Rctrl_Sctrl_UP				613	0.388254	0.106052	0.00518681	1	None	None	None	None	None	None
XLOC_000496	1	25119190	25120077	887	+	class_code_u	XLOC_000496	Positive_SSreg_lincRNA-DH	Positive_corr_neighbor	.	.	XLOC_003425	Group1523;gnl|UG|At#S11708436;At1NC093780	RLFS_003532;At1NC093790;At1NC093560;At1NC093580;At1NC093570	.	77.4167	169	1.52	2.7	100_1mM_UP;Rctrl_Sctrl_UP				708	0.323446	0.308891	0.105629	1	None	None	None	None	None	None
XLOC_004895	5	13987795	13988683	888	-	class_code_u	XLOC_004895	.	.	.	.	.	At5NC055270;Group6847	RLFS_033983	.	8.33333	21	0.8625	1.58		SMeJA_Sctrl_DOWN;Rctrl_Sctrl_DOWN			889	0.382452	0.2325		None	None	None	None	None	None	None
XLOC_002487	3	16283872	16284761	889	+	class_code_u	XLOC_002487	.	.	.	AT3G44730	.	gnl|UG|At#S35259030	.	cluster9	17.8333	32	0.2125	0.43					890	0.337079	0.32757		3	None	None	None	None	None	None
XLOC_004177	5	7252097	7252987	890	+	class_code_u	XLOC_004177	.	.	.	AT5G00435	.	Group6583	RLFS_033915	.	1.66667	5					RIAA_Rctrl_UP		891	0.391695	0.499094		2	None	None	None	None	None	None
XLOC_004756	5	5215693	5216583	890	-	class_code_u	XLOC_004756	.	.	.	AT5G02485	.	At5NC019000;Seed_Group5029	At5NC019000	.	1.58333	4		2.51					891	0.368126	0.657899		3	None	None	None	None	None	None
XLOC_003959	4	17689282	17690174	892	-	class_code_u	XLOC_003959	.	.	.	AT4G09525	.	At4NC070360	At4NC070360;At4NC070365	.	0.5	2		4.48	Rctrl_Sctrl_UP				893	0.338186	0.597286		3	None	None	None	None	None	None
XLOC_004777	5	5966961	5967853	892	-	class_code_u	XLOC_004777	Positive_SSreg_lincRNA-DH	Positive_corr_neighbor	.	AT5G02865	.	Group6471;At5NC022040	At5NC022040	cluster4	2.83333	22			SIAA_Sctrl_UP	Rctrl_Sctrl_DOWN			893	0.353863	0.508493		3	None	None	None	None	None	Putative siRNA-transNAT
XLOC_000432	1	22555703	22556596	893	+	class_code_u	XLOC_000432	.	.	.	AT1G61190	.	.	.	.	15	21	0.711667	1.16					645.5	0.383778	0.164527	0.385915	3	None	None	None	None	None	None
XLOC_000301	1	11523474	11524368	894	+	class_code_u	XLOC_000301	Positive_SSreg_lincRNA-DH	.	.	.	.	Group909;At1NC041940;Seed_Group0707	.	cluster14	9.58333	15	0.785	1.06		RABA_Rctrl_DOWN			895	0.331844	0.207933		1	None	AT1TE37290:ATENSPM5:DNA/En-Spm;	ath-miR5021	None	None	None
XLOC_003307	4	6995716	6996612	896	+	class_code_u	XLOC_003307	.	.	.	.	.	At4NC030800	.	.	1.16667	8							897	0.400223	0.555831		3	63;21;100	None	None	None	None	None
XLOC_000771	1	4901075	4901973	898	-	class_code_u	XLOC_000771	.	.	.	.	.	.	.	.	0.166667	2							899	0.332592	0.25313		4	None	None	None	None	None	None
XLOC_001092	1	21705263	21706161	898	-	class_code_u	XLOC_001092	.	.	.	AT1G09695	.	gnl|UG|At#S35319892	.	.	0.75	3							705	0.367376	0.202848	0.0372383	2	None	AT1TE71620:ATCOPIA66:LTR/Copia;	None	None	None	None
XLOC_001953	2	12819851	12820751	900	-	class_code_u	XLOC_001953	.	Positive_corr_neighbor	.	.	.	Group2685	.	.	2.83333	27			RIAA_Rctrl_UP				901	0.36404	0.468108		3	None	None	None	None	None	None
AT1G79075	1	29745939	29746842	903	+	ncRNA_linc		.	.	.	AT1G79075	.	Group1915;AT1G79075	.	.	610.5	908	0.545	0.7					547	0.357085	0.324332		2	None	None	None	None	None	None
XLOC_002454	3	11645570	11646476	906	+	class_code_u	XLOC_002454	.	.	.	.	.	gnl|UG|At#S35305791	.	.	2.41667	6			Rctrl_Sctrl_UP				907	0.270121	0.322433		3	None	AT5TE36600:ATREP11:RC/Helitron;	None	None	None	None
XLOC_000073	1	2393782	2394689	907	+	class_code_u	XLOC_000073	.	.	.	.	.	.	At1NC008440	.	0.416667	4							908	0.317181	0.310666		4	None	None	None	None	None	None
XLOC_004009	5	672837	673745	908	+	class_code_u	XLOC_004009	.	.	.	.	.	.	.	.	0.75	2		1.92					909	0.372937	0.164802		4	None	None	None	None	None	None
XLOC_000936	1	11471823	11472732	909	-	class_code_u	XLOC_000936	Positive_SSreg_lincRNA-DH	Positive_corr_neighbor;Negative_corr_neighbor	.	AT1G06473	.	At1NC041700;Group907;Seed_Group0704;gnl|UG|At#S11676051	RLFS_008448;At1NC041700	cluster11	15.8333	37	0.355833	0.71	RABA_Rctrl_UP	Rctrl_Sctrl_DOWN			910	0.39011	0.0167481		1	None	None	None	None	None	Putative siRNA-transNAT
XLOC_000687	1	1480113	1481023	910	-	class_code_u	XLOC_000687	.	Positive_corr_neighbor;Negative_corr_neighbor	.	AT1G08865	XLOC_004407	.	At1NC005410;RLFS_004518	.	79.5833	155	0.545833	0.74	100_1mM_UP;RMeJA_Rctrl_UP				723	0.311203	0.346215	0.0465027	4	None	None	None	None	None	None
XLOC_001915	2	11163128	11164038	910	-	class_code_u	XLOC_001915	.	.	NEW_RNA_Chr2:11163109-11163789(-)	.	.	gnl|UG|At#S35236466;Seed_Group2030;gnl|UG|At#S11825315;At2NC046700	.	cluster13	40.8333	62	1.04417	1.45					911	0.372119	0.0740538		1	None	AT2TE48195:VANDAL5A:DNA/MuDR;	None	None	None	None
XLOC_000184	1	6637665	6638578	913	+	class_code_u	XLOC_000184	.	.	.	.	.	gnl|UG|At#S11700590	At1NC023630	.	0.25	2							914	0.30744	0.258612		3	None	None	None	None	None	None
XLOC_000684	1	1443130	1444045	915	-	class_code_u	XLOC_000684	Positive_SSreg_lincRNA-DH;Negative_SSreg_lincRNA-DH	Positive_corr_neighbor	.	.	.	.	.	.	16.9167	57				Rctrl_Sctrl_DOWN			916	0.344978	0.0101213		1	None	None	None	None	None	None
XLOC_004913	5	15429742	15430657	915	-	class_code_u	XLOC_004913	.	.	.	AT5G38540	.	At5NC060460	.	cluster13	5.41667	16		2.49	Rctrl_Sctrl_UP	RABA_Rctrl_DOWN			916	0.304585	0.00678251		1	None	AT5TE55815:ATDNA2T9C:DNA/MuDR;	ath-miR842	None	None	None
XLOC_005134	5	24781960	24782876	916	-	class_code_u	XLOC_005134	.	Positive_corr_neighbor;Negative_corr_neighbor	.	AT5G09020	.	gnl|UG|At#S16521625	RLFS_034095	.	9.5	36		1.1	Rctrl_Sctrl_UP	RABA_Rctrl_DOWN			917	0.355507	0.611146		None	None	None	None	None	None	None
XLOC_000977	1	13281154	13282071	917	-	class_code_u	XLOC_000977	Negative_SSreg_lincRNA-DH	.	.	AT1G09235	XLOC_006055	At1NC049090;Group995;Seed_Group0790	RLFS_008477;At1NC048990	cluster16	57.5	133	1.00417	1.46	Rctrl_Sctrl_UP				918	0.398693	0.0182497		1	None	None	None	None	None	None
XLOC_004920	5	15631483	15632401	918	-	class_code_u	XLOC_004920	.	Positive_corr_neighbor	.	.	.	Seed_Group5427;At5NC061320;Group6901	RLFS_034008;At5NC061230	cluster2	81.5833	219	0.491667	0.73	RABA_Rctrl_UP;SABA_Sctrl_UP	Rctrl_Sctrl_DOWN			919	0.349293	0.102877		2	None	None	None	None	None	None
XLOC_002284	3	4372316	4373236	920	+	class_code_u	XLOC_002284	.	Positive_corr_neighbor;Negative_corr_neighbor	.	.	.	.	At3NC015560	cluster7	11.3333	34			100_1mM_UP	Rctrl_Sctrl_DOWN			677	0.3161	0.349249	0.114214	2	None	None	None	None	None	None
XLOC_002656	3	22377394	22378315	921	+	class_code_u	XLOC_002656	.	.	.	AT3G09465	.	At3NC089510	At3NC089510;RLFS_021209;At3NC089530	cluster16	4.08333	11				Rctrl_Sctrl_DOWN	SACC_Sctrl_UP		922	0.404555	0.0950423		2	None	None	None	None	None	None
XLOC_000333	1	13981871	13982794	923	+	class_code_u	XLOC_000333	.	.	.	.	.	At1NC052390	.	.	0.583333	1							828	0.315217	0.106623	0.00241053	1	None	AT1TE45900:ATREP4:RC/Helitron;	None	None	None	None
XLOC_002674	3	23116229	23117152	923	+	class_code_u	XLOC_002674	Positive_SSreg_lincRNA-DH;Negative_SSreg_lincRNA-DH	Positive_corr_neighbor	.	AT3G09775	.	At3NC092190	At3NC092190;RLFS_020877;RLFS_017517;At3NC092205	.	7	17	0.558333	1.13		Rctrl_Sctrl_DOWN	SMeJA_Sctrl_UP		924	0.32684	0.106915		1	None	None	None	None	None	None
XLOC_003666	4	2716523	2717446	923	-	class_code_u	XLOC_003666	Positive_SSreg_lincRNA-DH;Negative_SSreg_lincRNA-DH	.	NEW_RNA_Chr4:2716529-2717286(-)	.	XLOC_023020	Seed_Group3872;At4NC011260;Group4968	.	cluster3	89.4167	180	0.4925	0.7	RIAA_Rctrl_UP	100_1mM_DOWN;RABA_Rctrl_DOWN;SABA_Sctrl_DOWN			924	0.40368	0.0233359		2	None	AT4TE12660:TA11:LINE/L1;	None	None	None	None
XLOC_002560	3	18790486	18791411	925	+	class_code_u	XLOC_002560	.	.	.	AT3G08130	.	At3NC076230	At3NC076220;At3NC076230	cluster1	2.16667	19		0.22	RABA_Rctrl_UP				926	0.332613	0.352903		1	None	AT3TE76225:ATCOPIA52:LTR/Copia;	None	None	None	None
XLOC_003427	4	11795028	11795953	925	+	class_code_u	XLOC_003427	.	.	.	AT4G07075;AT4G07070;AT4G07080	.	At4NC048800;Seed_Group4261;gnl|UG|At#S35226521;gnl|UG|At#S11831557	At4NC048800	.	21.1667	61		0.41		SABA_Sctrl_DOWN			926	0.334773	0.245398		None	None	None	None	None	ath-MIR8176	None
XLOC_001901	2	10705427	10706353	926	-	class_code_u	XLOC_001901	.	.	.	.	.	gnl|UG|At#S30446534;gnl|UG|At#S11709176	.	.	3.25	14							927	0.335491	0.00352484		1	None	AT2TE45915:HELITRONY1E:RC/Helitron;	None	ath-miR403-5p	None	None
XLOC_005109	5	24024021	24024948	927	-	class_code_u	XLOC_005109	.	.	.	AT5G00680	.	gnl|UG|At#S17006977;At5NC092890	.	.	2.41667	6	2.67167	4.4					768	0.304688	0.18555	0.0371069	4	None	None	None	None	None	None
AT2G27400	2	11721539	11722468	929	-	ncRNA_linc	TAS1A	Negative_SSreg_lincRNA-DH	Positive_corr_neighbor;Negative_corr_neighbor	AT2G27400	AT2G27400	.	gnl|UG|At#S11825315;AT2G27400	.	.	551.417	710	0.31	0.41		100_1mM_DOWN			930	0.337634	0.251709		2	54;32;81	None	ath-miR173-5p;ath-miR5636	None	None	None
AT5G24735	5	8468331	8469262	931	-	ncRNA_linc		.	.	.	AT5G24735	.	AT5G24735	.	.	862	1306	0.4575	0.59					585	0.401709	0.290063	0.207789	1	None	None	None	None	None	None
XLOC_000808	1	5963197	5964128	931	-	class_code_u	XLOC_000808	.	.	.	.	.	At1NC021140	At1NC021140	.	0.25	3			RABA_Rctrl_UP				932	0.306867	0.235763		4	None	None	None	None	None	None
XLOC_003205	3	23181270	23182202	932	-	class_code_u	XLOC_003205	.	.	.	AT3G09855;AT3G09865	.	At3NC092460;gnl|UG|At#S11831580;Seed_Group3717	RLFS_021219;At3NC092460;At3NC092410	cluster14	6.33333	15	0.573333	0.92					933	0.333333	0.175384		None	None	None	None	None	None	None
XLOC_000562	1	27294227	27295160	933	+	class_code_u	XLOC_000562	.	.	.	.	.	At1NC102000;Group1692	.	.	3.66667	16		0.78	Rctrl_Sctrl_UP				934	0.32227	0.129777		3	None	None	None	None	None	None
XLOC_003033	3	16283874	16284810	936	-	class_code_u	XLOC_003033	.	.	.	.	.	.	.	.	1.16667	3		2.81					937	0.33191	0.344296		3	None	None	None	None	None	None
XLOC_001149	1	23963511	23964452	941	-	class_code_u	XLOC_001149	.	Positive_corr_neighbor;Negative_corr_neighbor	.	AT1G08687;AT1G08697	XLOC_007292	At1NC089380	At1NC089380	cluster10	17.1667	81	1.71667	2.62	Rctrl_Sctrl_UP	100_1mM_DOWN		100_1mM_DOWN	605	0.30921	0.454105	0.281466	3	None	None	None	None	None	None
XLOC_004281	5	15342880	15343821	941	+	class_code_u	XLOC_004281	.	.	.	.	.	gnl|UG|At#S11703607;At5NC060121	RLFS_034003	.	2.58333	7				100_1mM_DOWN;Rctrl_Sctrl_DOWN	100_1mM_UP		942	0.36518	0.347508		4	None	AT5TE55510:ATREP10D:RC/Helitron;	None	None	None	None
AT3G02832	3	616380	617322	942	+	ncRNA_linc		.	Positive_corr_neighbor	AT3G02832	AT3G02832;AT3G01145;AT3G01155	.	gnl|UG|At#S11831587;Group3375;gnl|UG|At#S11831566;Seed_Group2602	.	cluster14	67.75	133	0.34	0.51		RABA_Rctrl_DOWN;SABA_Sctrl_DOWN			943	0.35631	0.112084		2	None	None	None	None	None	None
XLOC_004251	5	10331186	10332130	944	+	class_code_u	XLOC_004251	.	.	.	.	.	.	.	.	0.0833333	1							945	0.432804	0.509194		1	None	AT2TE00090:TAT1_ATH:LTR/Gypsy;	None	None	None	None
AT3G17185	3	5861491	5862437	946	+	ncRNA_linc	TASIR-ARF	.	.	.	AT3G17185	.	AT3G17185	At3NC020920	.	550.667	920	0.629167	0.71					751	0.339413	0.345264		3	None	None	ath-miR390b-5p	None	None	None
AT1G58590	1	21742944	21743891	947	-	ncRNA_linc		.	Positive_corr_neighbor	.	AT1G58590	.	AT1G58590	At1NC081210	cluster7	190.583	361	0.418333	0.57		100_1mM_DOWN			595.5	0.362645	0.0623234	0.0275718	2	None	AT4TE21670:VANDAL5A:DNA/MuDR;	None	None	None	None
XLOC_001941	2	12349255	12350202	947	-	class_code_u	XLOC_001941	.	.	.	.	.	.	RLFS_014238;At2NC051580	.	1.08333	4		0.52					948	0.330169	0.492728		1	None	AT3TE59650:ATREP12:RC/Helitron;	None	None	None	None
XLOC_000384	1	19390825	19391774	949	+	class_code_u	XLOC_000384	.	Positive_corr_neighbor	.	.	.	At1NC072810	.	.	3.25	21			RMeJA_Rctrl_UP				950	0.287368	0.0236449		1	None	None	None	None	None	None
XLOC_001653	2	16288278	16289227	949	+	class_code_u	XLOC_001653	.	.	.	AT2G08990	.	At2NC065690;gnl|UG|At#S15114817	At2NC065690	.	0.5	5							950	0.318947	0.274433		3	None	None	ath-miR5658	None	None	None
XLOC_004349	5	17949263	17950212	949	+	class_code_u	XLOC_004349	.	Positive_corr_neighbor	.	AT5G44563	.	gnl|UG|At#S35274386;Seed_Group5545	At5NC069860;At5NC070170	cluster14	8.91667	39			100_1mM_UP;SABA_Sctrl_UP	Rctrl_Sctrl_DOWN			535	0.357009	0.426283	0.244157	2	None	None	None	None	None	None
XLOC_004415	5	20384408	20385357	949	+	class_code_u	XLOC_004415	.	.	.	.	.	gnl|UG|At#S21989678	RLFS_034061;At5NC079910	.	4.08333	9		1.09	Rctrl_Sctrl_UP				950	0.362105	0.348748		2	None	None	None	None	None	None
XLOC_004926	5	15908084	15909033	949	-	class_code_u	XLOC_004926	.	.	.	.	.	.	.	.	0.916667	4		1.1	Rctrl_Sctrl_UP	RABA_Rctrl_DOWN			444	0.355856	0.42005	0.381208	2	None	None	None	None	None	None
AT1G46554	1	17252952	17253903	951	+	ncRNA_linc		.	.	AT1G46554	AT1G46554	.	AT1G46554	.	cluster3	167.25	365	0.765	0.88	RABA_Rctrl_UP;SABA_Sctrl_UP				952	0.382353	0.019531		1	None	None	None	None	None	None
XLOC_004056	5	2566350	2567301	951	+	class_code_u	XLOC_004056	.	.	.	AT5G08005	.	.	.	.	0.5	2		2.51					733	0.387449	0.296653	0.721212	4	None	None	None	None	None	None
XLOC_003002	3	11647000	11647952	952	-	class_code_u	XLOC_003002	.	.	.	.	.	At3NC043750	.	.	4.33333	15	1.10417	1.77					953	0.334732	0.0992784		2	None	AT3TE48430:ATREP11:RC/Helitron;	None	None	None	None
XLOC_004390	5	19542516	19543470	954	+	class_code_u	XLOC_004390	.	Positive_corr_neighbor;Negative_corr_neighbor	NEW_RNA_Chr5:19541151-19542645(+)	AT5G48190	.	gnl|UG|At#S21989687	.	cluster9	5.83333	20			100_1mM_UP;RACC_Rctrl_UP;Rctrl_Sctrl_UP				955	0.28377	0.311631		1	None	AT2TE13875:HELITRON2:RC/Helitron;	None	None	None	None
XLOC_002705	3	575090	576045	955	-	class_code_u	XLOC_002705	.	.	.	AT3G02677	XLOC_016955	At3NC001920	At3NC001920	cluster16	9.58333	16	1.15083	1.62					700.667	0.382264	0.230244	0.169459	1	None	None	None	None	None	None
XLOC_005238	Mt	336605	337560	955	+	class_code_u	XLOC_005238	.	.	.	.	.	.	.	.	1.66667	5			RABA_Rctrl_UP	Rctrl_Sctrl_DOWN			956	0.412134	0.177578		1	None	None	None	None	None	None
XLOC_001805	2	4069357	4070313	956	-	class_code_u	XLOC_001805	.	.	.	AT2G05545;AT2G10455	.	At2NC017070;At2NC017060	At2NC017060;At2NC017070;RLFS_014154	.	0.5	2			Rctrl_Sctrl_UP	RABA_Rctrl_DOWN			957	0.347962	0.0217552		1	None	None	None	None	None	None
AT2G18735	2	8122119	8123076	957	+	ncRNA_linc		.	Positive_corr_neighbor;Negative_corr_neighbor	AT2G18735	AT2G18735	.	AT2G18735	.	cluster5	131.917	210	0.4075	0.61		100_1mM_DOWN			958	0.388309	0.0238694		1	None	None	None	None	None	None
XLOC_004310	5	16725872	16726829	957	+	class_code_u	XLOC_004310	.	Positive_corr_neighbor;Negative_corr_neighbor	.	AT5G41790	.	At5NC065380	At5NC065370;At5NC065380	cluster5	76.5	137	0.0775	0.14		Rctrl_Sctrl_DOWN		RACC_Rctrl_DOWN	435	0.351724	0.623208	0.208577	2	None	None	None	None	None	None
XLOC_004301	5	16201138	16202097	959	+	class_code_u	XLOC_004301	.	.	.	.	.	.	At5NC063330	.	0.666667	4							960	0.347917	0.44276		1	None	None	None	None	None	None
XLOC_000421	1	21616392	21617352	960	+	class_code_u	XLOC_000421	.	.	NEW_RNA_Chr1:21616343-21616982(+)	AT1G08213	.	At1NC080740	At1NC080740;At1NC080750;RLFS_008553	.	14.4167	23	0.551667	1.03					961	0.35692	0.0100031		None	None	AT2TE10205:BRODYAGA1:DNA/MuDR;	None	None	None	None
XLOC_003176	3	22365441	22366401	960	-	class_code_u	XLOC_003176	Positive_SSreg_lincRNA-DH	Positive_corr_neighbor	.	AT3G09415	XLOC_019985	gnl|UG|At#S37211549;At3NC089470	RLFS_020751;At3NC089470	.	48.25	131			RABA_Rctrl_UP	SMeJA_Sctrl_DOWN;Rctrl_Sctrl_DOWN	Rctrl_Sctrl_UP		812	0.299261	0.133516	0.00230405	None	None	None	None	None	None	None
XLOC_001359	2	509939	510900	961	+	class_code_u	XLOC_001359	.	.	.	AT2G02070	.	.	.	.	1.33333	3		1.2					558	0.327957	0.47886	0.211519	4	None	None	None	None	None	None
XLOC_003049	3	17254366	17255327	961	-	class_code_u	XLOC_003049	.	.	.	AT3G46845	XLOC_019208	gnl|UG|At#S18905044;Group4302;Seed_Group3385	At3NC070270	cluster16	1174.08	1614	0.311667	0.42					785	0.368153	0.0874879	0.12642	1	None	None	None	None	None	None
XLOC_005218	Mt	4059	5020	961	+	class_code_u	XLOC_005218	.	.	.	.	.	.	.	.	1	3				Rctrl_Sctrl_DOWN			962	0.459459	0.185907		1	None	None	None	None	None	None
XLOC_001490	2	9213321	9214283	962	+	class_code_u	XLOC_001490	.	.	.	AT2G07425;AT2G00700	.	At2NC039170	At2NC039170;At2NC039180	.	2.58333	8		3.43	Rctrl_Sctrl_UP	100_1mM_DOWN;RABA_Rctrl_DOWN			588	0.390343	0.05238	0.045109	1	None	None	None	None	None	None
XLOC_004789	5	6451863	6452829	966	-	class_code_u	XLOC_004789	.	.	.	AT5G00410;AT5G03035;AT5G03045	.	At5NC023770;At5NC023780;gnl|UG|At#S37211454	At5NC023770;At5NC023780	.	1.41667	7		2.65	RABA_Rctrl_UP				835.5	0.358482	0.103365	0.00240595	None	None	None	None	None	None	None
AT1G18745	1	6465487	6466454	967	-	ncRNA_linc		.	.	AT1G18745	AT1G05433;AT1G05417;AT1G18745;AT1G05423;AT1G05427	.	Group570;Seed_Group0442;gnl|UG|At#S11832150	.	cluster14	427.667	621	0.129167	0.22			Rctrl_Sctrl_UP		968	0.336777	0.291376		4	None	None	None	None	None	None
XLOC_001004	1	17498531	17499498	967	-	class_code_u	XLOC_001004	.	.	NEW_RNA_Chr1:17498883-17499321(-)	AT1G07407	XLOC_006413	gnl|UG|At#S11701438;gnl|UG|At#S35249900;At1NC065400	At1NC065400;At1NC065390	cluster13	3.08333	13		11.19	Rctrl_Sctrl_UP	RABA_Rctrl_DOWN			968	0.336777	0.279304		3	None	AT1TE57990:BRODYAGA1:DNA/MuDR;	None	None	None	None
XLOC_004420	5	20540271	20541239	968	+	class_code_u	XLOC_004420	Positive_SSreg_lincRNA-DH	Negative_corr_neighbor	.	AT5G50443	XLOC_027870	At5NC080680;gnl|UG|At#S21989678	At5NC080690;RLFS_029176;At5NC080680;At5NC080530	.	52.1667	92	1.83833	2.23	Rctrl_Sctrl_UP				873	0.341352	0.713304	0.485126	4	None	None	ath-miR1886.2	None	None	None
XLOC_001437	2	6547381	6548350	969	+	class_code_u	XLOC_001437	.	.	.	.	.	.	At2NC028820;At2NC028810	.	2.08333	5		0.93					970	0.32268	0.0571631		None	None	None	None	None	None	None
XLOC_004288	5	15602510	15603479	969	+	class_code_u	XLOC_004288	.	.	.	.	.	At5NC061210;Group6897	.	cluster11	6.75	25	0.676667	1.61					970	0.417526	0.302116		1	None	AT5TE56420:ATSINE2A:SINE;	None	None	None	None
XLOC_000744	1	4068687	4069657	970	-	class_code_u	XLOC_000744	.	.	.	AT1G04923	.	At1NC014530	At1NC014530	.	1	3							971	0.357364	0.154502		2	None	None	None	None	None	None
XLOC_004806	5	7270228	7271199	971	-	class_code_u	XLOC_004806	.	.	.	AT5G03325;AT5G00440	.	At5NC026670	At5NC026670;RLFS_031234	.	2.16667	7				SABA_Sctrl_DOWN;Rctrl_Sctrl_DOWN			852	0.328638	0.347458	0.932235	3	None	None	None	None	None	None
XLOC_001799	2	3321830	3322802	972	-	class_code_u	XLOC_001799	.	.	.	.	.	Group2151;gnl|UG|At#S35238116;gnl|UG|At#S35212546;Seed_Group1675;gnl|UG|At#S15982938	.	.	0.0833333	1							973	0.445015	0.803154		1	None	None	None	None	None	None
XLOC_003329	4	7809008	7809981	973	+	class_code_u	XLOC_003329	.	Positive_corr_neighbor	.	AT4G06065	XLOC_021154	gnl|UG|At#S35289496;At4NC033980	At4NC033980	cluster13	34.25	142	0.916667	1.71	Rctrl_Sctrl_UP	RABA_Rctrl_DOWN;SABA_Sctrl_DOWN			974	0.329569	0.0868633		1	None	None	None	None	None	None
XLOC_001402	2	3319385	3320361	976	+	class_code_u	XLOC_001402	.	.	.	AT2G07631	.	.	.	.	0	0							977	0.464688	0.220659		None	None	None	None	None	None	None
XLOC_005040	5	21385597	21386574	977	-	class_code_u	XLOC_005040	.	.	.	.	.	gnl|UG|At#S11704706	.	.	2.41667	6							978	0.302658	0.536614		1	None	None	None	None	None	None
XLOC_002023	2	15574019	15575004	985	-	class_code_u	XLOC_002023	Positive_SSreg_lincRNA-DH	.	.	.	.	.	RLFS_014269	.	0.916667	11			100_1mM_UP				986	0.406694	0.233703		2	None	None	None	None	None	None
XLOC_005029	5	20904634	20905621	987	-	class_code_u	XLOC_005029	.	Positive_corr_neighbor;Negative_corr_neighbor	.	AT5G51465	.	At5NC081830;gnl|UG|At#S11832515	At5NC081830	cluster5	22.9167	74	1.57083	2.73		SABA_Sctrl_DOWN;Rctrl_Sctrl_DOWN			609	0.366174	0.232835	0.0129841	2	None	None	None	None	None	None
XLOC_001428	2	5508112	5509102	990	+	class_code_u	XLOC_001428	.	Positive_corr_neighbor	.	AT2G05875	.	At2NC024330	At2NC024330;At2NC024320	.	19.5	68	0.544167	1.01		SABA_Sctrl_DOWN;Rctrl_Sctrl_DOWN			991	0.401615	0.0652374		1	None	None	None	None	None	None
XLOC_002919	3	8464157	8465149	992	-	class_code_u	XLOC_002919	.	.	.	AT3G04535	.	gnl|UG|At#S37211580;At3NC030830	At3NC030840;At3NC030820;At3NC030830	.	1.66667	9		4.45	RABA_Rctrl_UP;Rctrl_Sctrl_UP			Rctrl_Sctrl_DOWN	993	0.35146	0.522717		2	None	None	None	None	None	None
XLOC_002536	3	17903668	17904661	993	+	class_code_u	XLOC_002536	.	Positive_corr_neighbor;Negative_corr_neighbor	.	AT3G48346;AT3G07935	.	At3NC072650;gnl|UG|At#S14273691	At3NC072650	.	1.58333	12			100_1mM_UP				462	0.333333	0.0239956	0.192158	2	None	None	None	None	None	None
XLOC_000348	1	17295471	17296465	994	+	class_code_u	XLOC_000348	.	.	NEW_RNA_Chr1:17295545-17296404(+)	.	XLOC_002318	gnl|UG|At#S11832118;Group1072;gnl|UG|At#S18893347;At1NC064480;Seed_Group0858	At1NC064490	cluster1	725.25	811	0.763333	1.04					995	0.357789	0.00619416		1	None	AT1TE59670:HELITRONY1B:RC/Helitron;	None	None	None	None
XLOC_000899	1	9937767	9938763	996	-	class_code_u	XLOC_000899	.	.	.	AT1G09035	.	gnl|UG|At#S11701731	At1NC035680	.	4.08333	13				SMeJA_Sctrl_DOWN;Rctrl_Sctrl_DOWN			997	0.322969	0.261198		2	None	None	None	ath-miR5021	None	None
XLOC_001028	1	18692004	18693002	998	-	class_code_u	XLOC_001028	.	.	.	.	.	At1NC070070	.	.	1.75	4							999	0.367367	0.0986603		2	None	AT1TE61940:ATENSPM1A:DNA/En-Spm;	None	None	None	None
XLOC_003276	4	4971253	4972252	999	+	class_code_u	XLOC_003276	.	.	.	AT4G05315	.	At4NC022310	RLFS_026289;At4NC022320;At4NC022325;At4NC022310	cluster13	8.91667	12	1.09	1.56		100_1mM_DOWN			1000	0.327	0.0605385		1	None	None	None	None	None	None
AT3G11415	3	3588684	3589685	1001	+	ncRNA_linc		.	Positive_corr_neighbor	.	AT3G11415	.	gnl|UG|At#S34115577;gnl|UG|At#S35253310;Group3621	At3NC012920;At3NC012910;RLFS_020983	.	3.41667	21			RABA_Rctrl_UP;SABA_Sctrl_UP			SABA_Sctrl_DOWN	1002	0.333333	0.415163		3	None	None	None	None	None	None
XLOC_001191	1	25750947	25751948	1001	-	class_code_u	XLOC_001191	.	.	.	AT1G08997	.	Seed_Group1233;At1NC096300	At1NC096300;RLFS_008613	.	0.25	2							1002	0.386228	0.105747		1	None	None	None	None	None	None
XLOC_002733	3	1534269	1535270	1001	-	class_code_u	XLOC_002733	Negative_SSreg_lincRNA-DH	Positive_corr_neighbor	.	AT3G05365	.	.	At3NC005630	cluster7	11.3333	27	0.59	1.22		Rctrl_Sctrl_DOWN		RACC_Rctrl_DOWN	736	0.379424	0.58486	0.533141	4	None	None	None	None	None	None
XLOC_005228	Mt	224321	225327	1006	+	class_code_u	XLOC_005228	.	.	.	.	.	.	.	.	0.25	1							1007	0.436941	0.657139		1	None	None	None	None	None	None
XLOC_001324	1	29910938	29911945	1007	-	class_code_u	XLOC_001324	.	.	.	AT1G09877;AT1G09873;AT1G79520;AT1G09867;AT1G09883	.	gnl|UG|At#S37211297;Group1927;Seed_Group1477	.	cluster15	113.333	261	0.3575	0.6			Rctrl_Sctrl_UP		906	0.364238	0.277674	0.117059	None	None	None	None	None	None	None
AT3G60176	3	22240155	22241164	1009	-	ncRNA_linc		.	.	.	AT3G60176	.	gnl|UG|At#S37211549;AT3G60176	.	.	0	0							1010	0.490099	0		1	None	AT1TE28405:ATLANTYS3:LTR/Gypsy;	None	None	None	None
XLOC_003320	4	7440197	7441210	1013	+	class_code_u	XLOC_003320	.	.	.	AT4G02905	.	.	.	.	0.75	6							509	0.300589	0.0669486	0.0104692	2	None	None	None	None	None	None
XLOC_000335	1	14135076	14136095	1019	+	class_code_u	XLOC_000335	.	.	.	.	.	At1NC053140	.	cluster11	2.16667	10				Rctrl_Sctrl_DOWN			1020	0.312745	0.04195		4	None	None	None	None	None	None
XLOC_000426	1	22205679	22206698	1019	+	class_code_u	XLOC_000426	.	.	.	.	.	.	.	.	3.5	9		0.51	Rctrl_Sctrl_UP				1020	0.35	0.183282		2	None	AT1TE73340:ATSINE2A:SINE;	None	None	None	None
XLOC_001889	2	9922631	9923650	1019	-	class_code_u	XLOC_001889	.	.	.	.	.	Group2484;gnl|UG|At#S15114812;At2NC041940	.	.	3.91667	9	0.751667	3.13					1020	0.432353	0.0453543		2	None	AT2TE42460:TSCL:LINE?;	None	None	None	AT5G49440
AT5G38005	5	15155067	15156088	1021	+	ncRNA_linc		.	Positive_corr_neighbor	.	AT5G38005	.	gnl|UG|At#S11703607;AT5G38005	At5NC059290	.	122.167	292	0.38	0.53	Rctrl_Sctrl_UP				545	0.392661	0.361738	0.339926	4	None	None	None	None	None	None
XLOC_004232	5	9165700	9166725	1025	+	class_code_u	XLOC_004232	.	.	NEW_RNA_Chr5:9166196-9166798(+)	AT5G04205	.	At5NC033750	At5NC033750;At5NC033760	cluster5	19.5833	33	0.716667	1.03					1026	0.373294	0.388575		1	None	None	None	None	None	Putative siRNA-transNAT
XLOC_005253	Mt	322005	323034	1029	-	class_code_u	XLOC_005253	.	.	.	.	.	.	.	.	0.0833333	1							1030	0.431068	0.0206832		None	None	None	None	None	None	None
XLOC_001421	2	4870962	4871992	1030	+	class_code_u	XLOC_001421	Positive_SSreg_lincRNA-DH;Negative_SSreg_lincRNA-DH	.	.	AT2G05665	XLOC_008835	Seed_Group1742;At2NC021080	At2NC021090;At2NC021080;RLFS_009313	.	15.5	36	0.625833	1.13		100_1mM_DOWN;RABA_Rctrl_DOWN			880	0.342045	0.0742631	0.00812667	1	None	None	None	None	None	None
XLOC_003686	4	5917323	5918353	1030	-	class_code_u	XLOC_003686	.	.	.	.	.	At4NC026610	At4NC026620	.	0.25	2							1031	0.398642	0.0311369		1	None	AT3TE53015:ATGP8:LTR/Gypsy;	None	None	None	None
XLOC_003851	4	13318429	13319460	1031	-	class_code_u	XLOC_003851	.	.	NEW_RNA_Chr4:13318897-13319214(-)	.	XLOC_024387	gnl|UG|At#S26540131;gnl|UG|At#S11700992	At4NC054700;RLFS_026393	cluster9	5.16667	16	2.13917	6.47					1032	0.36531	0.153632		3	None	None	None	None	None	None
XLOC_001380	2	1339756	1340788	1032	+	class_code_u	XLOC_001380	Positive_SSreg_lincRNA-DH;Negative_SSreg_lincRNA-DH	Positive_corr_neighbor;Negative_corr_neighbor	.	AT2G00370	.	.	.	cluster5	6	17				SABA_Sctrl_DOWN;Rctrl_Sctrl_DOWN			1033	0.370765	0.154112		2	None	AT2TE06090:ATREP4:RC/Helitron;	None	None	None	None
XLOC_003675	4	5127232	5128264	1032	-	class_code_u	XLOC_003675	.	.	.	.	.	At4NC023240	.	.	0.333333	4							603	0.404643	0	0	1	None	AT3TE47360:ATGP1:LTR/Gypsy;	None	None	None	None
AT2G39681	2	16539384	16540417	1033	-	ncRNA_linc	TAS2	Negative_SSreg_lincRNA-DH	Positive_corr_neighbor	AT2G39681	AT2G39681	.	AT2G39681	At2NC066470	cluster5	623.083	890	0.3225	0.47		100_1mM_DOWN	Rctrl_Sctrl_UP		1034	0.339458	0.410408		2	None	None	ath-miR173-5p	None	None	None
XLOC_000486	1	24720712	24721745	1033	+	class_code_u	XLOC_000486	Positive_SSreg_TransNATs;Positive_SSreg_lincRNA-DH;Negative_SSreg_lincRNA-DH	Positive_corr_neighbor;Negative_corr_neighbor	.	AT1G09805;AT1G08833	.	At1NC092200	At1NC092200	.	14.1667	52	0.465833	0.67	RABA_Rctrl_UP;Rctrl_Sctrl_UP				1034	0.370406	0.114939		1	485;220;88	AT1TE81210:TAT1_ATH:LTR/Gypsy;	None	None	None	Putative siRNA-transNAT
XLOC_001115	1	22926994	22928029	1035	-	class_code_u	XLOC_001115	.	.	.	AT1G09725	.	.	At1NC085420;RLFS_007308;RLFS_008571	.	2.66667	7		2.81					1036	0.316602	0.0758628		1	None	None	None	None	None	None
AT5G50190	5	20433507	20434543	1036	-	ncRNA_linc		.	.	.	AT5G50190	.	AT5G50190	.	.	0	0							683	0.376281	0.512029	0.601231	3	None	None	None	None	None	None
XLOC_001125	1	23189305	23190341	1036	-	class_code_u	XLOC_001125	Negative_SSreg_TransNATs;Negative_SSreg_lincRNA-DH	Positive_corr_neighbor	.	.	.	.	.	cluster1	6.91667	46		0.4	RABA_Rctrl_UP;SABA_Sctrl_UP;Rctrl_Sctrl_UP				1037	0.357763	0.169181		3	None	None	None	None	None	None
XLOC_000336	1	14155168	14156206	1038	+	class_code_u	XLOC_000336	.	.	.	.	.	At1NC053260	At1NC053250;At1NC053260	.	1.91667	6		1.13	Rctrl_Sctrl_UP				1039	0.366699	0.0442081		1	None	None	None	None	None	None
XLOC_000351	1	17582296	17583335	1039	+	class_code_u	XLOC_000351	.	.	.	AT1G09515	.	At1NC065780;gnl|UG|At#S37211370	At1NC065790;At1NC065780	.	0.5	2			Rctrl_Sctrl_UP				770	0.349351	0.0225137	0.00860821	1	None	None	None	None	None	None
XLOC_003306	4	6993529	6994568	1039	+	class_code_u	XLOC_003306	.	.	.	.	XLOC_021057	At4NC030780;gnl|UG|At#S37211519	.	.	1.08333	4			100_1mM_UP;Rctrl_Sctrl_UP				935	0.397861	0.201859	0.2755	2	None	None	None	None	None	None
XLOC_003969	4	17945995	17947035	1040	-	class_code_u	XLOC_003969	.	.	.	AT4G03475	.	gnl|UG|At#S11806605;gnl|UG|At#S21989728	.	.	2.91667	9			RABA_Rctrl_UP;SABA_Sctrl_UP				1041	0.347743	0.170713		4	None	None	None	None	None	None
XLOC_004025	5	1270463	1271507	1044	+	class_code_u	XLOC_004025	.	.	.	AT5G00335	XLOC_025373	Group6099	.	cluster16	3.83333	11		2.06	Rctrl_Sctrl_UP				859	0.337253	0.608069	0.642588	3	None	None	None	None	None	None
AT5G06165	5	1867197	1868244	1047	-	ncRNA_linc		.	Negative_corr_neighbor	.	AT5G06165;AT5G01165;AT5G01195	.	At5NC006450;Seed_Group4820;Group6144	RLFS_033857;At5NC006460	.	39.4167	75	0.1325	0.18		100_1mM_DOWN;SABA_Sctrl_DOWN			919	0.329706	0.182055	0.186142	4	None	None	None	None	None	None
AT1G33615	1	12193325	12194374	1049	-	ncRNA_linc		Negative_SSreg_lincRNA-DH	Positive_corr_neighbor;Negative_corr_neighbor	.	AT1G33615	.	AT1G33615	.	cluster9	39.1667	72	0.2475	0.7		Rctrl_Sctrl_DOWN	SIAA_Sctrl_UP;Rctrl_Sctrl_UP	RACC_Rctrl_DOWN	546	0.355311	0.451349	0.5045	4	None	None	None	None	None	None
XLOC_001884	2	9820531	9821582	1051	-	class_code_u	XLOC_001884	.	.	.	AT2G07865	.	At2NC041560	At2NC041561;At2NC041560	.	0.333333	4			RIAA_Rctrl_UP				626	0.325879	0.655641	0.0748706	4	None	None	None	None	None	None
XLOC_004184	5	7325521	7326573	1052	+	class_code_u	XLOC_004184	.	.	.	.	.	.	At5NC026900	.	0.166667	1							1053	0.276353	0.293245		3	None	None	None	None	None	None
XLOC_004385	5	19432567	19433621	1054	+	class_code_u	XLOC_004385	.	.	.	AT5G07035	.	At5NC075920;gnl|UG|At#S11825250	At5NC075920;At5NC075930	cluster13	1.58333	10		1.03	Rctrl_Sctrl_UP				1055	0.34218	0.410012		4	None	AT4TE62130:ARNOLDY1:DNA/MuDR;	None	None	None	None
XLOC_004925	5	15898220	15899279	1059	-	class_code_u	XLOC_004925	.	.	.	AT5G39715	.	At5NC062200	At5NC062200	.	0.666667	8			100_1mM_UP				502.5	0.407031	0.350164	0.0735478	1	None	None	None	None	None	None
XLOC_003899	4	15460703	15461765	1062	-	class_code_u	XLOC_003899	.	.	.	.	.	At4NC062410	At4NC062410	.	0.583333	3			Rctrl_Sctrl_UP	RABA_Rctrl_DOWN			973	0.390545	0.363962	0.00152809	2	None	None	None	None	None	None
AT5G24206	5	8213626	8214689	1063	-	ncRNA_linc		.	Positive_corr_neighbor	.	AT5G24206	.	AT5G24206	At5NC030290	.	19.6667	47	0.443333	1.35		Rctrl_Sctrl_DOWN			467	0.37045	0.724663	0.786697	1	None	None	None	None	None	None
XLOC_004898	5	14079986	14081050	1064	-	class_code_u	XLOC_004898	.	.	.	.	.	.	.	.	2.25	5							1065	0.265728	0.0228994		1	220;128;84	AT5TE50245:ATREP3:RC/Helitron;	None	None	None	None
XLOC_003274	4	4796711	4797776	1065	+	class_code_u	XLOC_003274	.	.	.	.	.	.	At4NC021340	.	2.66667	7							912	0.411085	0.0033229		1	None	None	None	None	None	None
XLOC_003977	4	18200793	18201859	1066	-	class_code_u	XLOC_003977	.	.	.	.	.	gnl|UG|At#S35226201;Seed_Group4678;gnl|UG|At#S21989728	.	.	0.5	3							1067	0.238988	0.0313321		2	52;33;84	AT4TE88410:VANDALNX2:DNA/MuDR;	None	None	None	None
XLOC_004263	5	13625917	13626983	1066	+	class_code_u	XLOC_004263	.	.	.	.	.	.	.	.	5.66667	32		0.64	100_1mM_UP				1067	0.380506	0.164491		1	None	AT5TE48460:ATHILA5:LTR/Gypsy;	None	None	None	None
XLOC_004556	5	25786864	25787932	1068	+	class_code_u	XLOC_004556	.	.	.	.	.	.	At5NC099120	.	1.16667	3							655	0.393893	0.588234	0.0203317	1	None	None	None	None	None	None
XLOC_002475	3	15971621	15972692	1071	+	class_code_u	XLOC_002475	.	Positive_corr_neighbor	NEW_RNA_Chr3:15971723-15972692(+)	AT3G00720	XLOC_015802	gnl|UG|At#S35223506;Seed_Group3340;gnl|UG|At#S37211760;gnl|UG|At#S35259030;Group4246	At3NC064910	cluster16	60.9167	98	0.608333	0.82	Rctrl_Sctrl_UP				1072	0.372201	0.278892		2	None	None	None	None	None	None
XLOC_005191	5	26336518	26337589	1071	-	class_code_u	XLOC_005191	.	.	.	.	.	.	.	cluster7	7.25	11	0.690833	1.36					911	0.391877	0.405423	0.276308	1	None	None	None	None	None	None
AT2G15555	2	6785904	6786976	1072	-	ncRNA_linc		.	.	.	AT2G15555	.	gnl|UG|At#S18581552;AT2G15555	.	.	0.166667	2							1073	0.428705	0.131865		1	None	AT1TE57890:ATREP11:RC/Helitron;	None	None	None	None
AT3G45638	3	16755215	16756290	1075	-	ncRNA_linc		Positive_SSreg_lincRNA-DH	Positive_corr_neighbor;Negative_corr_neighbor	.	AT3G45638	.	Group4271;AT3G45638	.	.	16.4167	94	0.745	1.06	RMeJA_Rctrl_UP	Rctrl_Sctrl_DOWN			849.5	0.392413	0.103849		1	None	None	None	None	None	None
XLOC_005182	5	26228502	26229577	1075	-	class_code_u	XLOC_005182	.	Positive_corr_neighbor;Negative_corr_neighbor	.	AT5G65630	.	Group7660	.	.	16.6667	49	0.58	1.05		Rctrl_Sctrl_DOWN			1076	0.356877	0.414385		3	None	None	None	None	None	None
XLOC_003063	3	18005422	18006499	1077	-	class_code_u	XLOC_003063	.	.	.	.	.	.	.	cluster5	6.08333	10							1078	0.309833	0.256557		4	None	None	None	None	None	None
XLOC_003889	4	14916647	14917724	1077	-	class_code_u	XLOC_003889	.	Negative_corr_neighbor	.	AT4G03275	XLOC_024628	Seed_Group4443;At4NC060340	At4NC060340	.	46.75	87	0.745833	1.01	Rctrl_Sctrl_UP				934	0.30621	0.157548	0.0182867	4	None	None	None	None	None	None
XLOC_002786	3	3651638	3652718	1080	-	class_code_u	XLOC_002786	.	Positive_corr_neighbor	.	AT3G11580	.	At3NC013190	.	.	2.58333	11			RMeJA_Rctrl_UP;SABA_Sctrl_UP				1081	0.322849	0.401244		3	None	None	None	None	None	None
XLOC_003394	4	10268093	10269174	1081	+	class_code_u	XLOC_003394	.	Positive_corr_neighbor;Negative_corr_neighbor	.	AT4G03005	XLOC_021491	gnl|UG|At#S35316978;Seed_Group4180	At4NC043270;At4NC043220;At4NC043285;RLFS_022534;At4NC043265;At4NC043260;At4NC043230;At4NC043250	cluster16	15.8333	35	0.3625	1.03	Rctrl_Sctrl_UP			RIAA_Rctrl_DOWN	773.2	0.359326	0.403751		1	None	None	None	None	None	None
XLOC_002499	3	16704021	16705103	1082	+	class_code_u	XLOC_002499	.	Positive_corr_neighbor	.	AT3G00790	.	.	.	cluster16	13.4167	39		0.82	Rctrl_Sctrl_UP				760.333	0.357342	0.257131	0.0617442	1	None	AT2TE13745:ATREP10D:RC/Helitron;	None	None	None	None
XLOC_004916	5	15506782	15507865	1083	-	class_code_u	XLOC_004916	.	.	.	AT5G00545	.	At5NC060760	RLFS_032193	.	4	8		1.1					798	0.344612	0.325665	0.434331	4	None	AT5TE56055:ATREP12:RC/Helitron;	None	None	None	None
XLOC_004077	5	3529013	3530097	1084	+	class_code_u	XLOC_004077	.	.	.	.	.	gnl|UG|At#S11702709	At5NC012410	.	0.416667	3		0.83					1085	0.319816	0.536714		3	None	None	None	None	None	None
XLOC_004441	5	21448442	21449529	1087	+	class_code_u	XLOC_004441	.	.	.	.	.	gnl|UG|At#S15177154	At5NC083810	.	1.16667	8		25.23	RIAA_Rctrl_UP		RABA_Rctrl_UP		1013	0.337611	0.38855	0.210514	3	None	None	None	None	None	None
AT1G69252	1	26036570	26037659	1089	+	ncRNA_linc		.	Positive_corr_neighbor	.	AT1G69252	.	AT1G69252	At1NC097310	cluster3	891.583	2285	0.3925	0.5	RABA_Rctrl_UP;SABA_Sctrl_UP				615.5	0.392083	0.0968789		1	None	None	ath-miR2936	None	None	None
AT4G34071	4	16325750	16326840	1090	+	ncRNA_linc		.	.	.	AT4G34071	.	AT4G34071	.	.	3	7		1.04					525	0.394286	0.348632	0.167995	4	None	None	None	None	None	None
XLOC_004664	5	1562016	1563106	1090	-	class_code_u	XLOC_004664	Positive_SSreg_lincRNA-DH	Negative_corr_neighbor	.	AT5G01045	.	At5NC005350	At5NC005350	cluster16	14.25	33	0.4775	0.96	Rctrl_Sctrl_UP				982	0.354379	0.41324	0.202074	1	None	None	None	None	None	None
XLOC_003418	4	11585947	11587038	1091	+	class_code_u	XLOC_003418	.	Positive_corr_neighbor	.	.	.	gnl|UG|At#S35226521	.	cluster13	3.91667	38			RMeJA_Rctrl_UP				684	0.342105	0.050544	0.252145	1	None	None	None	None	None	None
XLOC_000340	1	16637493	16638588	1095	+	class_code_u	XLOC_000340	.	Positive_corr_neighbor	.	.	.	.	.	.	1.5	12			100_1mM_UP			SIAA_Sctrl_DOWN;Rctrl_Sctrl_DOWN	1096	0.349453	0.064663		1	None	AT1TE54815:ARNOLD2:DNA/MuDR;	None	None	None	None
XLOC_003628	4	591635	592730	1095	-	class_code_u	XLOC_003628	.	.	.	AT4G01435	.	At4NC002320	At4NC002320	.	3.58333	7	0.965833	2.04			RMeJA_Rctrl_UP		1002	0.346307	0.103862	0.0185806	4	73;36;86	AT4TE03105:ATMU1:DNA/MuDR;	None	None	None	AT2G01660
XLOC_003162	3	21971136	21972235	1099	-	class_code_u	XLOC_003162	.	.	.	AT3G59435	.	.	.	.	3.5	9				Rctrl_Sctrl_DOWN	SIAA_Sctrl_UP		629	0.376488	0.507821	0.445325	2	None	None	None	None	None	None
XLOC_004816	5	7799773	7800873	1100	-	class_code_u	XLOC_004816	.	.	.	AT5G00455	.	gnl|UG|At#S11705810	.	.	2.66667	8		0.81	Rctrl_Sctrl_UP				1101	0.38238	0.393605		2	None	None	None	None	None	None
XLOC_001406	2	3532619	3533721	1102	+	class_code_u	XLOC_001406	.	.	.	AT2G05445	.	At2NC014220	At2NC014220	.	0.916667	3		1.3	Rctrl_Sctrl_UP				1103	0.43155	0.119515		2	None	AT2TE15415:ATGP10:LTR/Gypsy;	None	None	None	None
XLOC_000764	1	4738395	4739498	1103	-	class_code_u	XLOC_000764	.	.	.	AT1G13825	.	.	.	.	1.16667	6			Rctrl_Sctrl_UP				911	0.374314	0.22642	0.239183	None	None	None	None	None	None	None
XLOC_003241	4	837470	838574	1104	+	class_code_u	XLOC_003241	Positive_SSreg_TransNATs;Positive_SSreg_lincRNA-DH	Positive_corr_neighbor;Negative_corr_neighbor	.	AT4G04015	.	At4NC003320;gnl|UG|At#S21099275	At4NC003320	cluster16	12.1667	25	0.910833	1.68	Rctrl_Sctrl_UP				936	0.365385	0.137757	0.216095	1	None	None	None	None	None	None
XLOC_001812	2	5216807	5217912	1105	-	class_code_u	XLOC_001812	.	.	.	AT2G00560	.	At2NC022880	.	cluster16	6.91667	18	1.28333	2.07	Rctrl_Sctrl_UP				666	0.364866	0.0441608	0.0858391	1	None	None	ath-miR5021	None	None	None
XLOC_004018	5	1041885	1042990	1105	+	class_code_u	XLOC_004018	.	.	.	AT5G03885	XLOC_025339	Group6079;At5NC003450	.	.	32.3333	57	0.550833	0.8			SIAA_Sctrl_UP		671	0.368107	0.402882	0.574147	2	None	None	None	None	None	None
XLOC_005011	5	19884979	19886086	1107	-	class_code_u	XLOC_005011	.	.	.	AT5G07325	.	At5NC077900	At5NC077900	cluster16	5.41667	11		0.35	Rctrl_Sctrl_UP				1108	0.409747	0.390212		None	None	None	None	None	None	None
XLOC_003455	4	13017087	13018199	1112	+	class_code_u	XLOC_003455	.	.	.	AT4G07385	.	Group5505;gnl|UG|At#S35274523;At4NC053610	At4NC053610;RLFS_026390	.	0.666667	6			100_1mM_UP				1113	0.345912	0.119621		2	None	None	None	None	None	None
XLOC_003302	4	6802073	6803192	1119	+	class_code_u	XLOC_003302	.	Positive_corr_neighbor	.	AT4G11160	.	Seed_Group4000	.	.	8.5	25	0.975	1.44	RIAA_Rctrl_UP				738	0.327913	0.19125	0.331184	4	None	None	None	None	None	None
XLOC_004305	5	16336770	16337889	1119	+	class_code_u	XLOC_004305	.	.	.	.	.	At5NC063880;Group6929	At5NC063880	.	0.5	4			RABA_Rctrl_UP				1120	0.311607	0.619155		3	None	None	None	None	None	None
AT3G05152	3	1443967	1445087	1120	+	ncRNA_linc		.	.	.	AT3G05152	.	AT3G05152	.	cluster16	7.25	14	0.435833	1.17				RMeJA_Rctrl_DOWN	694	0.364553	0.155014	0.349357	1	None	None	None	None	None	None
XLOC_004633	5	624080	625200	1120	-	class_code_u	XLOC_004633	.	Positive_corr_neighbor;Negative_corr_neighbor	.	AT5G00875	.	Seed_Group4741	.	.	21.8333	46	0.601667	0.82	RIAA_Rctrl_UP	100_1mM_DOWN			927	0.370011	0.751269	0.428161	3	None	None	None	None	None	None
XLOC_002444	3	11104098	11105219	1121	+	class_code_u	XLOC_002444	.	.	.	AT3G00560	.	At3NC041180	.	.	6.16667	12							1122	0.343137	0.0839322		1	None	AT4TE39220:ATREP11:RC/Helitron;	None	None	None	None
XLOC_000444	1	22931570	22932696	1126	+	class_code_u	XLOC_000444	.	.	NEW_RNA_Chr1:22931941-22932255(+)	.	.	gnl|UG|At#S24442091	.	.	36.1667	53	0.785833	1.1					1127	0.370009	0.0766501		2	None	AT1TE61935:ATHATN1:DNA/HAT;	None	None	None	Putative siRNA-transNAT
XLOC_000478	1	24345486	24346614	1128	+	class_code_u	XLOC_000478	Positive_SSreg_lincRNA-DH;Negative_SSreg_lincRNA-DH	Positive_corr_neighbor;Negative_corr_neighbor	.	AT1G08763	XLOC_003337	gnl|UG|At#S11700157;At1NC090650;gnl|UG|At#S11699520	At1NC090650;At1NC090660	.	3	12		3.98	100_1mM_UP;Rctrl_Sctrl_UP	RIAA_Rctrl_DOWN;RABA_Rctrl_DOWN;RMeJA_Rctrl_DOWN	RIAA_Rctrl_UP		580	0.336207	0.705926	0.180392	2	None	None	None	None	None	None
AT1G49952	1	18492123	18493258	1135	-	ncRNA_linc		.	.	.	AT1G49952	.	AT1G49952	.	.	3.08333	5							453	0.445916	0.430789	0.183515	1	None	None	None	None	None	None
XLOC_000334	1	14034739	14035876	1137	+	class_code_u	XLOC_000334	.	.	.	.	.	.	.	.	3.33333	8		1.09	RABA_Rctrl_UP				332	0.334337	0.0140638	0.011903	1	None	None	None	None	None	None
XLOC_003219	4	61498	62638	1140	+	class_code_u	XLOC_003219	.	.	.	AT4G00155	.	.	At4NC103810;RLFS_026254	.	1.33333	4		2.42				RABA_Rctrl_DOWN	1141	0.382121	0.0997877		2	None	None	ath-miR829-3p.1;ath-miR845a	None	None	Putative siRNA-transNAT
XLOC_002456	3	11757282	11758423	1141	+	class_code_u	XLOC_002456	Positive_PAreg_TransNATs;Positive_SSreg_lincRNA-DH;Negative_SSreg_lincRNA-DH	Positive_corr_neighbor	.	AT3G06005;AT3G05995;AT3G02865	.	At3NC044300;gnl|UG|At#S35305791	At3NC044300;At3NC044310	.	9.08333	16	0.58	1.02	Rctrl_Sctrl_UP			RABA_Rctrl_DOWN	1016.5	0.365068	0.226243	0.731702	2	None	AT3TE48960:ATMU4:DNA/MuDR;	None	None	None	None
XLOC_003974	4	18127380	18128522	1142	-	class_code_u	XLOC_003974	.	.	.	.	.	gnl|UG|At#S21989728	At4NC071890	.	1.66667	5							970	0.361856	0.420092	0.586801	3	None	None	None	None	None	None
XLOC_000865	1	8304686	8305829	1143	-	class_code_u	XLOC_000865	.	.	.	.	.	.	At1NC029670	.	1	3			100_1mM_UP;Rctrl_Sctrl_UP				1144	0.321678	0.334052		3	None	None	None	None	None	None
XLOC_003651	4	1774571	1775715	1144	-	class_code_u	XLOC_003651	.	.	.	.	.	.	.	.	2.33333	8		0.65	Rctrl_Sctrl_UP				1145	0.355459	0.0586189		2	None	None	None	None	None	None
XLOC_003787	4	10592001	10593151	1150	-	class_code_u	XLOC_003787	.	.	.	AT4G03015	.	gnl|UG|At#S11706147;At4NC044560;At4NC044570	.	.	0.75	7							1151	0.257168	0.238655		3	None	AT4TE48435:ATREP10D:RC/Helitron;	None	None	None	None
XLOC_003331	4	7944475	7945627	1152	+	class_code_u	XLOC_003331	.	.	.	.	.	gnl|UG|At#S35230801	.	.	2.83333	8			Rctrl_Sctrl_UP				1153	0.303556	0.111727		2	None	AT4TE34950:ATDNAI27T9C:DNA/MuDR;	None	None	None	None
AT3G25795	3	9417551	9418705	1154	-	ncRNA_linc		.	Positive_corr_neighbor;Negative_corr_neighbor	.	AT3G25795	.	AT3G25795	.	.	48.3333	228	0.509167	0.67	100_1mM_UP;SABA_Sctrl_UP;Rctrl_Sctrl_UP			SABA_Sctrl_DOWN	1155	0.282251	0.233106		2	None	AT3TE32425:ATREP6:RC/Helitron;	ath-miR828	None	None	None
XLOC_000824	1	6619096	6620251	1155	-	class_code_u	XLOC_000824	.	Positive_corr_neighbor	.	AT1G08925	.	.	.	.	4.41667	35		1.15	100_1mM_UP;RMeJA_Rctrl_UP				538	0.377205	0.32361		4	None	None	None	None	None	None
XLOC_001362	2	564952	566116	1164	+	class_code_u	XLOC_001362	Positive_SSreg_lincRNA-DH	.	.	AT2G04215	XLOC_008259	At2NC002270	At2NC002260;At2NC002270;RLFS_008734	.	67.3333	158	0.793333	1.35	Rctrl_Sctrl_UP				782	0.372123	0.229959	0.269356	2	None	None	None	None	None	None
XLOC_001533	2	11277925	11279089	1164	+	class_code_u	XLOC_001533	.	.	.	AT2G26515	XLOC_009709	gnl|UG|At#S26539509	.	.	31.5833	42	0.185833	0.35					771.667	0.363361	0.429487	0.320358	1	None	None	None	None	None	None
XLOC_004872	5	9939320	9940484	1164	-	class_code_u	XLOC_004872	.	.	.	AT5G00490	.	.	RLFS_033960	.	0.5	2							896	0.350446	0.0436902	0.271306	1	None	None	None	None	None	None
XLOC_001866	2	8869433	8870598	1165	-	class_code_u	XLOC_001866	Negative_SSreg_lincRNA-DH	.	.	AT2G00680	.	gnl|UG|At#S21989815;gnl|UG|At#S30487865;Group2408	.	.	26	53	0.4	0.54		100_1mM_DOWN			684	0.351715	0.239171	0.171316	2	None	AT2TE37310:ATLINE1A:LINE/L1;AT1TE31665:ATREP3:RC/Helitron;	None	None	None	None
XLOC_000145	1	5191705	5192874	1169	+	class_code_u	XLOC_000145	.	Positive_corr_neighbor	NEW_RNA_Chr1:5192055-5192675(+)	AT1G15085;AT1G05153	XLOC_000753	At1NC018710	RLFS_008396;At1NC018710	.	139.667	343	0.655833	0.79	Rctrl_Sctrl_UP	SABA_Sctrl_DOWN;SMeJA_Sctrl_DOWN			1170	0.339316	0.493306		3	None	None	None	None	None	None
AT2G41312	2	17225523	17226693	1170	+	ncRNA_linc		Negative_SSreg_lincRNA-DH	Positive_corr_neighbor;Negative_corr_neighbor	.	AT2G41312	.	AT2G41312;gnl|UG|At#S35288751;gnl|UG|At#S11705233	.	.	134.5	471	0.715833	0.99	RMeJA_Rctrl_UP;SABA_Sctrl_UP	Rctrl_Sctrl_DOWN			563.5	0.373067	0.46926		4	None	None	None	None	None	None
XLOC_001828	2	6859559	6860734	1175	-	class_code_u	XLOC_001828	.	.	.	.	.	.	.	.	1.33333	4		0.9	Rctrl_Sctrl_UP				1176	0.385204	0.0618179		2	None	None	None	None	None	None
XLOC_004563	5	25980174	25981349	1175	+	class_code_u	XLOC_004563	.	Positive_corr_neighbor;Negative_corr_neighbor	.	AT5G09295	XLOC_028704	Seed_Group6022;At5NC099900;Group7637	At5NC099900	.	54.8333	102	0.486667	0.74		100_1mM_DOWN;Rctrl_Sctrl_DOWN			979	0.336057	0.391562	0.264128	None	None	AT2TE41085:HELITRONY3:RC/Helitron;	None	None	None	None
XLOC_004252	5	10336225	10337403	1178	+	class_code_u	XLOC_004252	.	.	.	.	.	At5NC038470	.	.	0.166667	2							1179	0.437659	0.387822		1	None	AT2TE00090:TAT1_ATH:LTR/Gypsy;	None	None	None	None
XLOC_002721	3	1100428	1101608	1180	-	class_code_u	XLOC_002721	Positive_SSreg_lincRNA-DH	Positive_corr_neighbor;Negative_corr_neighbor	.	AT3G01405;AT3G01425	.	Seed_Group2625;At3NC004010;gnl|UG|At#S21099292	At3NC004010	cluster16	13.5	21	0.390833	0.81		Rctrl_Sctrl_DOWN		RIAA_Rctrl_DOWN;RABA_Rctrl_DOWN	578.5	0.414028	0.518415	0.342873	1	None	None	None	None	None	None
AT5G33399	5	12680935	12682120	1185	-	ncRNA_linc		.	.	.	AT5G33399	.	gnl|UG|At#S37211443	.	.	2.83333	6	0.56	1.22	Rctrl_Sctrl_UP			RIAA_Rctrl_DOWN;RACC_Rctrl_DOWN	1186	0.408094	0.059265		2	None	None	None	None	None	None
XLOC_005225	Mt	186636	187823	1187	+	class_code_u	XLOC_005225	.	.	.	.	.	.	.	.	0.916667	4							1188	0.461279	0.631865		4	None	None	None	None	None	None
XLOC_000407	1	20670235	20671428	1193	+	class_code_u	XLOC_000407	.	Positive_corr_neighbor;Negative_corr_neighbor	.	.	.	gnl|UG|At#S21989852	.	.	2.91667	12				SMeJA_Sctrl_DOWN;Rctrl_Sctrl_DOWN			1194	0.309045	0.417367		3	None	None	None	None	None	None
XLOC_005230	Mt	244547	245740	1193	+	class_code_u	XLOC_005230	.	.	.	.	.	.	.	.	0.333333	1							1194	0.446399	0.679381		1	None	AT1TE38090:VANDAL2N1:DNA/MuDR;	None	None	None	None
XLOC_003579	4	17450647	17451842	1195	+	class_code_u	XLOC_003579	.	.	.	AT4G37030	.	.	.	.	2.75	8			RABA_Rctrl_UP	Rctrl_Sctrl_DOWN			1196	0.266722	0.0787205		1	None	AT4TE84230:HELITRONY3:RC/Helitron;	None	None	None	None
XLOC_000155	1	5374655	5375851	1196	+	class_code_u	XLOC_000155	Positive_SSreg_lincRNA-DH	Positive_corr_neighbor	.	AT1G15625	XLOC_000784	At1NC019200;Seed_Group0382	.	.	31.1667	94	1.6525	2.18	100_1mM_UP;Rctrl_Sctrl_UP	RABA_Rctrl_DOWN;SABA_Sctrl_DOWN			1019	0.374877	0.338099	0.0988523	4	None	None	None	None	None	None
AT1G52347	1	19496506	19497703	1197	+	ncRNA_linc		.	.	.	AT1G52347	.	AT1G52347	At1NC073110	cluster16	222.25	345	0.555833	0.71					628	0.375796	0.276514	0.0553708	4	None	None	None	ath-miR156i;ath-miR156j	None	None
XLOC_000683	1	1441879	1443076	1197	-	class_code_u	XLOC_000683	Positive_SSreg_lincRNA-DH	Positive_corr_neighbor	.	AT1G05030	.	.	.	.	19.8333	63				Rctrl_Sctrl_DOWN	SABA_Sctrl_UP		1198	0.369783	0.126185		1	80;50;80	None	None	None	None	None
XLOC_003293	4	6429891	6431088	1197	+	class_code_u	XLOC_003293	.	Positive_corr_neighbor	.	.	.	.	At4NC028450;RLFS_026313	.	4.58333	12		3.32	100_1mM_UP;Rctrl_Sctrl_UP	RABA_Rctrl_DOWN			1198	0.366444	0.0116341		None	None	AT2TE73500:ATREP10D:RC/Helitron;	None	None	None	None
XLOC_003237	4	761416	762619	1203	+	class_code_u	XLOC_003237	Positive_SSreg_lincRNA-DH;Negative_SSreg_lincRNA-DH	Positive_corr_neighbor;Negative_corr_neighbor	.	.	XLOC_020286	Group4861;At4NC003021	.	cluster16	132.5	290	0.5075	0.72	SABA_Sctrl_UP;Rctrl_Sctrl_UP				694	0.348703	0.0525564	0.125269	1	None	AT4TE03900:ATIS112A:DNA/Harbinger;	None	None	None	None
XLOC_001542	2	11688220	11689424	1204	+	class_code_u	XLOC_001542	.	Positive_corr_neighbor	.	.	XLOC_009751	gnl|UG|At#S15982984;gnl|UG|At#S26539509;Group2603;At2NC048830;gnl|UG|At#S11707451	.	.	25.0833	93	0.415833	0.57	RMeJA_Rctrl_UP;SMeJA_Sctrl_UP	RABA_Rctrl_DOWN;SABA_Sctrl_DOWN			1069.5	0.358589	0.476499		1	None	None	None	None	None	None
XLOC_004768	5	5673828	5675033	1205	-	class_code_u	XLOC_004768	.	.	.	AT5G02675;AT5G02655;AT5G02665;AT5G02645	.	gnl|UG|At#S11702464;Seed_Group5062;At5NC020840;Group6449	At5NC020840	cluster15	14.1667	35	0.208333	0.31		SABA_Sctrl_DOWN			1021	0.342801	0.298426	0.0666885	None	None	None	None	None	None	None
AT4G15242	4	8705787	8706997	1210	-	ncRNA_linc		.	.	.	AT4G15242	.	AT4G15242	.	.	0.166667	1							1211	0.461602	0.0113413		2	None	None	None	None	None	None
XLOC_001309	1	29344495	29345708	1213	-	class_code_u	XLOC_001309	Positive_SSreg_TransNATs;Positive_SSreg_lincRNA-DH;Negative_SSreg_lincRNA-DH	Positive_corr_neighbor	.	AT1G09773	.	gnl|UG|At#S11699419;At1NC109480;Group1876	RLFS_008655;At1NC109480	.	8.41667	18	0.849167	1.22		Rctrl_Sctrl_DOWN			798	0.408521	0.148315	0.0358916	1	None	None	None	None	None	None
XLOC_002459	3	11924771	11925984	1213	+	class_code_u	XLOC_002459	.	.	.	AT3G30305	.	gnl|UG|At#S35305791	At3NC045160	.	2.83333	9	0.755	2.84		Rctrl_Sctrl_DOWN			606.5	0.34063	0.0468669		1	None	None	None	None	None	None
XLOC_002816	3	4886279	4887492	1213	-	class_code_u	XLOC_002816	.	.	.	AT3G14550	.	At3NC017370	At3NC017380;At3NC017370	.	20.5	26	0.455	0.57					1117	0.38496	0.505552	0.39149	2	None	None	None	None	None	None
XLOC_000381	1	19251591	19252807	1216	+	class_code_u	XLOC_000381	Negative_SSreg_lincRNA-DH	.	NEW_RNA_Chr1:19251873-19252426(+)	.	.	At1NC072250	.	.	5.83333	24		0.96	RIAA_Rctrl_UP;Rctrl_Sctrl_UP		RIAA_Rctrl_UP;RABA_Rctrl_UP;RACC_Rctrl_UP		1217	0.313065	0.098611		1	None	AT1TE63805:DT1:DNA/Mariner;	None	None	None	Putative siRNA-transNAT
XLOC_003493	4	14442712	14443930	1218	+	class_code_u	XLOC_003493	.	.	.	.	.	At4NC058540	At4NC058540	.	0.0833333	1							1219	0.317473	0.287097		3	None	None	None	None	None	None
XLOC_000975	1	13126878	13128097	1219	-	class_code_u	XLOC_000975	.	.	.	.	.	Seed_Group0781	.	.	0.666667	5			RMeJA_Rctrl_UP				1047	0.434357	0.0622994		2	None	AT1TE42875:ATSINE2A:SINE;	None	None	None	None
XLOC_001742	2	19398154	19399374	1220	+	class_code_u	XLOC_001742	.	.	.	AT2G47245	.	At2NC077470	At2NC077470	cluster1	2.08333	10		6.6	RABA_Rctrl_UP;SABA_Sctrl_UP				925	0.367568	0.309781	0.107194	4	None	None	None	None	None	None
AT5G28262	5	10238550	10239773	1223	+	ncRNA_linc		.	.	.	AT5G28262	.	AT5G28262	At5NC038130	.	29.75	44	0.3475	0.5				SACC_Sctrl_DOWN	1006	0.34493	0.584615	0.681968	3	None	None	None	None	None	None
XLOC_003732	4	8459018	8460242	1224	-	class_code_u	XLOC_003732	.	.	.	AT4G06235	.	At4NC036690	At4NC036680;At4NC036690	.	2.91667	10				Rctrl_Sctrl_DOWN			1225	0.337143	0.237087		None	None	None	None	None	None	None
XLOC_004611	5	29848	31072	1224	-	class_code_u	XLOC_004611	.	.	.	AT5G00325	.	.	At5NC000120	.	2.41667	10		1.57	RMeJA_Rctrl_UP;Rctrl_Sctrl_UP				868	0.362903	0.181222	0.463124	1	None	None	None	None	None	None
AT5G43403	5	17430539	17431765	1226	-	ncRNA_linc		.	.	.	AT5G43403	.	AT5G43403	At5NC068200	.	213.417	326	0.3225	0.52				RABA_Rctrl_DOWN	873	0.376861	0.27924	0.303343	2	None	None	None	None	None	None
XLOC_000332	1	13857820	13859048	1228	+	class_code_u	XLOC_000332	.	.	.	AT1G06987;AT1G09255	.	At1NC051800	At1NC051810;At1NC051800;At1NC051820	.	1.58333	9		1.6	RABA_Rctrl_UP;Rctrl_Sctrl_UP				542	0.392989	0.558796	0.242095	4	None	None	None	None	None	None
XLOC_003761	4	9482604	9483835	1231	-	class_code_u	XLOC_003761	.	.	.	AT4G16857	.	Group5260	.	.	55.25	69	0.503333	0.64			Rctrl_Sctrl_UP		963	0.404984	0.290815	0.277195	None	None	None	None	None	None	None
XLOC_002517	3	17204858	17206096	1238	+	class_code_u	XLOC_002517	.	.	NEW_RNA_Chr3:17205062-17205425(+)	.	.	At3NC070040	At3NC070050	.	1.25	7			RMeJA_Rctrl_UP				1239	0.37046	0.209704		2	538;195;97	AT3TE69725:ATHILA7:LTR/Gypsy;	None	None	None	None
XLOC_001129	1	23280440	23281679	1239	-	class_code_u	XLOC_001129	Positive_SSreg_lincRNA-DH;Negative_SSreg_lincRNA-DH	Positive_corr_neighbor;Negative_corr_neighbor	NEW_RNA_Chr1:23280687-23281059(-)	.	XLOC_007207	At1NC086740;Seed_Group1123;Group1413	.	.	6.58333	15	0.620833	1.14	Rctrl_Sctrl_UP				1240	0.423387	0.00557143		2	None	AT1TE76735:HELITRONY1E:RC/Helitron;	None	None	None	None
XLOC_000046	1	1523631	1524875	1244	+	class_code_u	XLOC_000046	Negative_SSreg_lincRNA-DH	Negative_corr_neighbor	.	AT1G04363	XLOC_000227	At1NC005570;gnl|UG|At#S51841801;gnl|UG|At#S21989893	At1NC005570;At1NC005560;At1NC005580	cluster8	21.9167	35	0.811667	1.14		100_1mM_DOWN			888	0.391892	0.304668	0.250419	1	None	None	None	None	None	None
XLOC_001789	2	2577443	2578690	1247	-	class_code_u	XLOC_001789	.	.	.	.	.	At2NC010760;gnl|UG|At#S35229424	.	.	1.58333	6				Rctrl_Sctrl_DOWN			1248	0.417468	0.0101636		1	None	AT2TE11560:ATHILA6A:LTR/Gypsy;	None	None	None	None
XLOC_002601	3	19994994	19996242	1248	+	class_code_u	XLOC_002601	.	Positive_corr_neighbor;Negative_corr_neighbor	.	AT3G54000	.	.	At3NC080900	.	3.91667	44			RIAA_Rctrl_UP			RIAA_Rctrl_DOWN	1249	0.329063	0.222165		4	None	None	None	None	None	None
XLOC_002498	3	16675548	16676798	1250	+	class_code_u	XLOC_002498	.	.	.	AT3G00780	.	At3NC067940	.	.	4.08333	9	1.04667	2					672	0.374296	0.240032	0.144821	1	None	AT3TE67565:HARBINGER:DNA/Harbinger;	None	None	None	None
AT2G15292	2	6644281	6645533	1252	-	ncRNA_linc		.	.	AT2G15292	AT2G15292	.	AT2G15292	.	cluster14	533.833	725	0.3775	0.51				SACC_Sctrl_DOWN	1253	0.425379	0.110185		2	None	AT2TE27080:ATSINE2A:SINE;	None	None	None	None
AT4G04315	4	2095259	2096518	1259	+	ncRNA_linc		.	.	.	AT4G04315	.	AT4G04315	.	.	0	0							579	0.33506	0.0414801	0.0911838	None	None	AT4TE09940:ATDNAI27T9A:DNA/MuDR;	None	None	None	None
XLOC_000151	1	5280298	5281560	1262	+	class_code_u	XLOC_000151	.	.	.	AT1G05157	.	gnl|UG|At#S22484652	.	.	0.416667	4							915	0.428415	0.3551	0.0695768	3	None	None	None	None	None	None
XLOC_004891	5	13342474	13343739	1265	-	class_code_u	XLOC_004891	.	.	.	.	.	.	.	.	0.833333	3							1266	0.314376	0.0706134		1	None	None	None	None	None	None
XLOC_002166	3	421546	422815	1269	+	class_code_u	XLOC_002166	Positive_SSreg_lincRNA-DH;Negative_SSreg_lincRNA-DH	Positive_corr_neighbor	.	AT3G02245	XLOC_013681	At3NC001400	At3NC001410;At3NC001400	.	22.0833	59	1.265	1.72	Rctrl_Sctrl_UP				962	0.324324	0.535359	0.301513	3	None	AT3TE57645:VANDAL8:DNA/MuDR;	None	None	None	None
XLOC_002095	2	18106569	18107847	1278	-	class_code_u	XLOC_002095	.	.	.	.	.	At2NC072680;gnl|UG|At#S15114787	.	.	0.25	2			RABA_Rctrl_UP				1279	0.349492	0.290505		3	None	None	None	None	None	Putative siRNA-transNAT
XLOC_003762	4	9531466	9532745	1279	-	class_code_u	XLOC_003762	.	.	.	AT4G16940	.	.	RLFS_026355	.	12.8333	27	0.66	1.14					1055	0.399052	0.0125989	0.0180942	1	None	None	None	None	None	None
XLOC_005248	Mt	192568	193848	1280	-	class_code_u	XLOC_005248	.	.	.	.	.	.	.	.	1.91667	4							1281	0.454333	0.90325		1	None	None	None	None	None	None
XLOC_004444	5	21498423	21499709	1286	+	class_code_u	XLOC_004444	.	.	.	AT5G53020	.	gnl|UG|At#S15177154;At5NC084060	At5NC084060	cluster16	17.9167	22	0.385833	0.51					602	0.340532	0.85679	0.369501	3	None	None	None	None	None	None
XLOC_004006	5	545347	546635	1288	+	class_code_u	XLOC_004006	.	.	.	.	.	.	At5NC001920	.	1.16667	6				Rctrl_Sctrl_DOWN			1149.5	0.30718	0.235555		3	None	None	None	None	None	None
XLOC_000317	1	12599835	12601124	1289	+	class_code_u	XLOC_000317	.	.	.	AT1G34460	.	gnl|UG|At#S51842231;Seed_Group0768;gnl|UG|At#S35304740	At1NC046230	cluster14	9.91667	16			SABA_Sctrl_UP			SABA_Sctrl_DOWN	1102	0.348457	0.0447261	0.010828	2	None	None	None	None	None	None
XLOC_002324	3	6117355	6118646	1291	+	class_code_u	XLOC_002324	.	.	.	.	.	.	At3NC021890;RLFS_021010;At3NC021710	.	0.666667	6			RMeJA_Rctrl_UP;Rctrl_Sctrl_UP				1292	0.354489	0.41513		2	None	None	None	None	None	None
XLOC_004249	5	10176245	10177537	1292	+	class_code_u	XLOC_004249	.	.	.	.	XLOC_026579	.	.	.	4.25	11		0.46					818.5	0.266086	0	0	1	None	AT5TE37060:HELITRONY3A:RC/Helitron;	None	None	None	None
XLOC_005256	Mt	343574	344872	1298	-	class_code_u	XLOC_005256	.	.	.	.	.	.	.	.	1.25	3							1299	0.402617	0.00132743		None	None	None	None	None	None	None
AT4G04223	4	2036511	2037816	1305	+	ncRNA_linc		.	Positive_corr_neighbor	.	AT4G04223	.	AT4G04223	.	cluster7	35.75	58	0.5525	0.71		Rctrl_Sctrl_DOWN			489	0.39136	0.386785	0.124931	4	None	None	None	None	None	None
XLOC_001100	1	22107783	22109089	1306	-	class_code_u	XLOC_001100	.	.	.	.	.	At1NC082380	.	.	0.666667	6			RIAA_Rctrl_UP				1307	0.314461	0.0230988		1	None	None	None	None	None	None
XLOC_001804	2	3503999	3505307	1308	-	class_code_u	XLOC_001804	.	.	.	.	.	Group2191;gnl|UG|At#S35212546;Seed_Group1713	.	.	0	0							1309	0.411001	0.188318		None	None	None	None	None	None	None
XLOC_002295	3	4724455	4725763	1308	+	class_code_u	XLOC_002295	Negative_SSreg_lincRNA-DH	Positive_corr_neighbor;Negative_corr_neighbor	.	AT3G02895	.	At3NC016880	RLFS_020997;At3NC016880;At3NC016890	.	5.91667	11	0.890833	1.35	100_1mM_UP				1309	0.32162	0.10811		None	None	None	None	None	None	None
XLOC_002676	3	23129128	23130436	1308	+	class_code_u	XLOC_002676	.	.	.	.	.	.	RLFS_017520;At3NC092260;At3NC092275	.	3.75	8		0.77					1040.67	0.355403	0.335028	0.106967	1	None	None	None	None	None	None
XLOC_001525	2	10950410	10951725	1315	+	class_code_u	XLOC_001525	.	.	.	.	.	At2NC045950	.	.	1.33333	5			RABA_Rctrl_UP;Rctrl_Sctrl_UP				1212	0.318482	0.0722669	0.00917476	None	None	AT2TE47130:HARBINGER:DNA/Harbinger;	None	None	None	None
XLOC_001461	2	7632547	7633868	1321	+	class_code_u	XLOC_001461	.	.	.	AT2G06995	XLOC_009175	At2NC033480;At2NC033470	At2NC033480	.	4.66667	15	1.04583	2.54		Rctrl_Sctrl_DOWN	Rctrl_Sctrl_UP	100_1mM_DOWN	931	0.353383	0.0711001	0.194238	None	None	None	None	None	None	None
XLOC_003285	4	5671159	5672485	1326	+	class_code_u	XLOC_003285	.	.	.	.	.	gnl|UG|At#S35258424;gnl|UG|At#S35295443;gnl|UG|At#S37211683	.	.	3	4							1327	0.311228	0.00262971		None	93;31;100	AT4TE23775:HELITRONY3:RC/Helitron;	None	None	ath-MIR405b;ath-MIR405d	Putative siRNA-transNAT
XLOC_000241	1	8861511	8862841	1330	+	class_code_u	XLOC_000241	Positive_SSreg_lincRNA-DH	Positive_corr_neighbor	.	AT1G25277;AT1G25275	XLOC_001321	.	.	.	47.75	124	0.396667	0.54		Rctrl_Sctrl_DOWN	Rctrl_Sctrl_UP		987	0.346505	0.182669	0.205792	2	None	None	None	None	None	None
XLOC_005216	5	26971121	26972452	1331	-	class_code_u	XLOC_005216	.	.	.	AT5G09965	.	At5NC103790	At5NC103780;At5NC103790	.	1.16667	6				100_1mM_DOWN;Rctrl_Sctrl_DOWN	100_1mM_UP;Rctrl_Sctrl_UP		1332	0.404655	0.0160293		1	None	None	None	None	None	None
XLOC_002428	3	10181275	10182607	1332	+	class_code_u	XLOC_002428	.	.	.	.	.	At3NC037460	.	.	1.58333	4		1	Rctrl_Sctrl_UP				1241	0.377115	0.168952	0.109363	1	None	None	None	None	None	Putative siRNA-transNAT
XLOC_002446	3	11138035	11139369	1334	+	class_code_u	XLOC_002446	.	.	.	AT3G29173	XLOC_015236	gnl|UG|At#S30653598;At3NC041380	.	cluster11	23	31	0.358333	0.56					1032.5	0.374873	0.0497563		1	None	None	None	None	None	None
XLOC_004350	5	17953225	17954560	1335	+	class_code_u	XLOC_004350	.	Positive_corr_neighbor;Negative_corr_neighbor	.	AT5G44567	.	gnl|UG|At#S35274386;At5NC070200	.	.	22.25	59		0.79	Rctrl_Sctrl_UP	RABA_Rctrl_DOWN			613	0.358891	0.578013	0.533914	1	None	None	None	None	None	None
XLOC_001095	1	21998271	21999610	1339	-	class_code_u	XLOC_001095	.	Positive_corr_neighbor	.	AT1G59780	XLOC_007005	At1NC082000	At1NC082000	.	44.9167	106	0.748333	1.51	Rctrl_Sctrl_UP	RABA_Rctrl_DOWN;SABA_Sctrl_DOWN	SIAA_Sctrl_UP		1076	0.401952	0.0422359		1	None	None	None	None	None	None
XLOC_003676	4	5155417	5156757	1340	-	class_code_u	XLOC_003676	.	.	.	AT4G05365	.	At4NC023370;At4NC023380	At4NC023370;At4NC023371;At4NC023380	.	3.16667	21		1.28	RIAA_Rctrl_UP				1341	0.337062	0.262049		3	None	None	None	None	None	None
XLOC_002661	3	22555844	22557190	1346	+	class_code_u	XLOC_002661	.	.	.	AT3G09525	.	At3NC090090;Seed_Group3679	At3NC090090;At3NC090100	.	2.16667	9		1.23					1269	0.42632	0.407998	0.0473896	3	None	None	ath-miR5021	None	None	None
XLOC_001379	2	1251578	1252935	1357	+	class_code_u	XLOC_001379	.	.	.	AT2G03965	.	gnl|UG|At#S21126634	At2NC004990	.	0.5	3				100_1mM_DOWN			1358	0.452135	0.00454458		1	None	AT2TE05665:ATREP3:RC/Helitron;	None	None	None	None
XLOC_000331	1	13501109	13502467	1358	+	class_code_u	XLOC_000331	.	.	.	AT1G06963	XLOC_001962	At1NC050110	At1NC050120;At1NC050110	cluster16	19.9167	40	0.6975	1.02					964	0.362033	0.106496	0.241527	1	None	None	None	None	None	None
XLOC_000520	1	25974752	25976113	1361	+	class_code_u	XLOC_000520	.	.	.	AT1G69085	.	At1NC097160	At1NC097160	.	2.16667	4	2.21	10.27			SMeJA_Sctrl_UP;SACC_Sctrl_UP;Rctrl_Sctrl_UP		850	0.346825	0.391549	0.155125	1	None	AT5TE29585:ATREP5:RC/Helitron;	None	None	None	None
XLOC_002455	3	11646783	11648146	1363	+	class_code_u	XLOC_002455	Positive_SSreg_lincRNA-DH;Negative_SSreg_lincRNA-DH	Positive_corr_neighbor	NEW_RNA_Chr3:11647061-11647682(+)	AT3G29770;AT3G00590	.	gnl|UG|At#S24442817;Group4166;gnl|UG|At#S35305791;Seed_Group3263	.	.	45.1667	93	0.420833	0.51		100_1mM_DOWN			1364	0.296188	0.103525		2	None	AT5TE45010:ATENSPM7:DNA/En-Spm;	None	None	None	None
XLOC_000061	1	2156156	2157529	1373	+	class_code_u	XLOC_000061	.	.	.	AT1G04543	.	At1NC007720	.	.	1.75	4		1.55					1215	0.42963	0.381699	0.408259	1	None	AT1TE07050:ATCOPIA58:LTR/Copia;	None	None	None	None
XLOC_003260	4	2195941	2197314	1373	+	class_code_u	XLOC_003260	.	.	.	.	.	.	.	.	0.0833333	1							1374	0.376274	0.020689		1	None	None	None	None	None	None
AT2G36307	2	15218040	15219415	1375	-	ncRNA_linc	ZPR4	.	.	.	AT2G36307	.	AT2G36307	.	cluster15	91.5833	163	1.77417	2.14					706	0.345609	0.608017	0.556804	3	None	None	None	None	None	None
XLOC_004713	5	3525878	3527253	1375	-	class_code_u	XLOC_004713	.	.	.	.	.	Seed_Group4925;Group6282;At5NC012410	.	.	2.33333	6	0.8425	1.84	100_1mM_UP;RABA_Rctrl_UP			RABA_Rctrl_DOWN	1275	0.345882	0.278791	0.05264	4	None	None	None	None	None	None
XLOC_001452	2	7269087	7270463	1376	+	class_code_u	XLOC_001452	.	.	.	.	.	.	At2NC031960	.	3.16667	7	0.41	1.29					1292	0.276316	0.10686	0.00355952	1	75;24;100	AT4TE10285:ATREP10A:RC/Helitron;	None	None	None	None
XLOC_003733	4	8460654	8462031	1377	-	class_code_u	XLOC_003733	.	.	.	AT4G06275	.	.	At4NC036700	.	4.25	6	0.281667	0.66					1095.5	0.389156	0.0755964	0.00496983	1	None	AT4TE37560:ATHPOGON1:DNA/Pogo;	None	None	None	None
AT1G68872	1	25890365	25891748	1383	-	ncRNA_linc		Negative_SSreg_lincRNA-DH	Positive_corr_neighbor;Negative_corr_neighbor	.	AT1G68872	.	Group1580;AT1G68872;Seed_Group1241	.	cluster16	86.5833	156	0.205833	0.26	Rctrl_Sctrl_UP				1102	0.372051	0.421684	0.0976441	3	None	None	None	None	None	None
XLOC_005255	Mt	335849	337234	1385	-	class_code_u	XLOC_005255	.	.	.	.	.	.	.	.	0	0							1386	0.415584	0.206931		1	None	None	None	None	None	None
XLOC_004880	5	10613672	10615060	1388	-	class_code_u	XLOC_004880	.	.	.	AT5G00505;AT5G04785	XLOC_030311	At5NC039820	At5NC039820	.	2.25	23			100_1mM_UP			100_1mM_DOWN	1129.33	0.35645	0.0411649	0.0166534	1	None	AT5TE81425:Unassigned:Unassigned;	None	None	None	None
XLOC_000993	1	16885481	16886873	1392	-	class_code_u	XLOC_000993	.	.	.	.	.	Group1054	.	.	3.33333	6				RABA_Rctrl_DOWN			1393	0.346016	0.0133226		1	54;46;73	AT1TE55920:ATHILA8B:LTR/Gypsy;	None	None	None	None
XLOC_000907	1	10127490	10128885	1395	-	class_code_u	XLOC_000907	Positive_SSreg_lincRNA-DH	Positive_corr_neighbor	.	AT1G06197;AT1G09055	.	At1NC036390;Seed_Group0644	At1NC036390;At1NC036400	.	4.16667	29		0.7	RMeJA_Rctrl_UP	RABA_Rctrl_DOWN;SABA_Sctrl_DOWN			852	0.383754	0.2863	0.145083	2	None	None	None	None	None	None
XLOC_000814	1	6263638	6265039	1401	-	class_code_u	XLOC_000814	.	.	.	AT1G18197	XLOC_005133	.	.	.	4.25	9	1.0025	1.88	Rctrl_Sctrl_UP				1117	0.397493	0.207726	0.162292	2	None	None	None	None	None	None
XLOC_004150	5	6323846	6325248	1402	+	class_code_u	XLOC_004150	.	.	.	AT5G18937	.	Seed_Group5095;Group6499;At5NC023330	At5NC023340	.	25.9167	33	0.73	0.95					1296	0.426698	0.155907	0	2	None	AT5TE22900:ATSINE2A:SINE;	None	None	None	None
XLOC_000324	1	12986516	12987926	1410	+	class_code_u	XLOC_000324	Negative_SSreg_lincRNA-DH	Positive_corr_neighbor	.	AT1G06873;AT1G06877	.	At1NC047680;Group982	At1NC047690	.	21.25	155			SABA_Sctrl_UP	Rctrl_Sctrl_DOWN			1268.5	0.383159	0.31714	0.0189138	None	None	AT4TE38400:ATGP9B:LTR/Gypsy;	None	None	None	None
XLOC_001840	2	7524032	7525459	1427	-	class_code_u	XLOC_001840	.	Negative_corr_neighbor	.	AT2G06935	.	gnl|UG|At#S25665898;At2NC033090	At2NC033080;At2NC033090;RLFS_014194	cluster7	6.41667	19				Rctrl_Sctrl_DOWN			1428	0.332633	0.0367162		1	116;83;77	None	None	None	None	None
XLOC_005017	5	20094894	20096322	1428	-	class_code_u	XLOC_005017	.	.	.	AT5G00610;AT5G07395	.	At5NC078820	At5NC078820;RLFS_032838	.	1.16667	6		5.11	100_1mM_UP;RABA_Rctrl_UP		RMeJA_Rctrl_UP		1090	0.393578	0.202916	0.0447715	None	None	None	None	None	None	None
AT3G26612	3	9781983	9783412	1429	+	ncRNA_linc		.	.	.	AT3G26612	.	AT3G26612	.	cluster14	102.667	147	0.384167	0.46					919	0.377584	0.531224	0.0845807	4	None	None	None	None	None	None
XLOC_005068	5	22578780	22580217	1437	-	class_code_u	XLOC_005068	.	.	.	AT5G55790	.	At5NC087850	At5NC087850	.	88.75	123	0.163333	0.26			Rctrl_Sctrl_UP	RABA_Rctrl_DOWN;RACC_Rctrl_DOWN	1272.67	0.311557	0.386835	0.176928	4	None	AT1TE55310:ATDNA2T9C:DNA/MuDR;	None	None	None	None
XLOC_003207	3	23287672	23289115	1443	-	class_code_u	XLOC_003207	.	.	.	.	.	.	RLFS_021221;At3NC092470	.	1.16667	4		1.71					1444	0.296399	0.270405		3	50;19;94	None	None	None	None	None
XLOC_002947	3	9555963	9557410	1447	-	class_code_u	XLOC_002947	.	.	.	AT3G26135	XLOC_018264	Seed_Group3169	At3NC034900	cluster11	42.4167	59	0.549167	0.99				RABA_Rctrl_DOWN	1163	0.361135	0.428322	0.0599326	None	None	None	None	None	None	None
XLOC_000982	1	14154694	14156149	1455	-	class_code_u	XLOC_000982	Positive_SSreg_lincRNA-DH;Negative_SSreg_lincRNA-DH	Negative_corr_neighbor	.	AT1G07013	.	Seed_Group0808;Group1011;At1NC053250	At1NC053250;At1NC053260	.	6.75	22	0.733333	1.29	Rctrl_Sctrl_UP				1456	0.346154	0.0363814		1	None	AT3TE83700:ATSINE2A:SINE;	None	None	None	None
XLOC_002507	3	16971626	16973084	1458	+	class_code_u	XLOC_002507	.	.	.	.	.	gnl|UG|At#S35283757	At3NC069250;At3NC069260	.	0.5	2							1381	0.398262	0.841843	0.013961	4	None	None	None	None	None	None
XLOC_002809	3	4530904	4532364	1460	-	class_code_u	XLOC_002809	.	.	.	.	.	.	At3NC016150	.	1.25	6		1.09	RABA_Rctrl_UP				682	0.371684	0.548641	0.423129	4	None	None	None	None	None	None
XLOC_003557	4	17080992	17082452	1460	+	class_code_u	XLOC_003557	.	.	.	AT4G09245	.	gnl|UG|At#S17479695	.	.	0.583333	3				100_1mM_DOWN;Rctrl_Sctrl_DOWN			896	0.361607	0.354466	0.163892	1	None	None	None	None	None	None
XLOC_005242	Mt	4098	5561	1463	-	class_code_u	XLOC_005242	.	.	.	.	.	.	.	.	1	3							1464	0.456284	0.317169		1	None	None	None	None	None	None
XLOC_002280	3	4293020	4294484	1464	+	class_code_u	XLOC_002280	.	.	.	AT3G13276	.	.	.	cluster5	11.5	26		0.2					1241	0.373086	0.190333	0.118198	2	None	None	None	None	None	None
XLOC_002365	3	7471062	7472536	1474	+	class_code_u	XLOC_002365	.	Negative_corr_neighbor	.	AT3G04115;AT3G04105	.	At3NC027300	At3NC027300	.	29.5	60	0.546667	0.71	Rctrl_Sctrl_UP				1085	0.388621	0.562074	0.14318	3	None	None	None	None	None	None
XLOC_001776	2	1600978	1602454	1476	-	class_code_u	XLOC_001776	.	.	.	AT2G04785	.	At2NC006480;At2NC006490	At2NC006480;At2NC006470	.	3.66667	7		2.41	100_1mM_UP;Rctrl_Sctrl_UP				959	0.367049	0.0698433	0.00112573	4	None	None	None	None	None	None
XLOC_003798	4	10944867	10946343	1476	-	class_code_u	XLOC_003798	.	.	.	AT4G06955	.	At4NC046020	RLFS_025161;At4NC046020	cluster16	11.9167	17	0.320833	0.6				RMeJA_Rctrl_DOWN	1063	0.338153	0.170515	0.153989	2	None	None	None	None	None	None
AT1G66173	1	24642586	24644068	1482	+	ncRNA_linc		.	.	AT1G66173	AT1G66173	.	AT1G66173;gnl|UG|At#S11699520	At1NC091830	.	15.4167	28	0.888333	1.13					1483	0.322994	0.313925		2	None	None	None	None	None	None
XLOC_004115	5	4972302	4973784	1482	+	class_code_u	XLOC_004115	.	.	.	AT5G02395	.	At5NC018100	At5NC018090;RLFS_027191;At5NC018100	.	0.916667	9		11.4	RIAA_Rctrl_UP;Rctrl_Sctrl_UP	RABA_Rctrl_DOWN			746.5	0.33914	0.572612		3	None	None	None	None	None	None
XLOC_004224	5	8700333	8701816	1483	+	class_code_u	XLOC_004224	.	.	.	.	.	gnl|UG|At#S35305023;At5NC032070	.	.	0.75	2							1484	0.315364	0.0448833		2	476;424;79	AT5TE31460:ATENSPM2:DNA/En-Spm;	None	None	None	None
XLOC_003013	3	12654487	12655971	1484	-	class_code_u	XLOC_003013	.	Positive_corr_neighbor	.	.	.	.	.	.	25.75	54	0.72	1.03	Rctrl_Sctrl_UP	SABA_Sctrl_DOWN			818	0.356968	0.473823	0.0729895	None	None	None	None	None	None	None
XLOC_003259	4	2187778	2189262	1484	+	class_code_u	XLOC_003259	.	.	.	.	.	.	At4NC009030	.	0.666667	2							1485	0.384512	0.0124522		2	None	AT4TE10320:ATCOPIA93:LTR/Copia;	None	None	None	None
AT2G32795	2	13909423	13910910	1487	+	ncRNA_linc		Positive_SSreg_lincRNA-DH	Positive_corr_neighbor	.	AT2G32795	.	AT2G32795	At2NC057180	cluster7	52.5833	101	0.488333	0.63		Rctrl_Sctrl_DOWN			663	0.425339	0.34	0.303937	1	None	None	None	None	None	None
XLOC_003182	3	22555658	22557146	1488	-	class_code_u	XLOC_003182	.	.	.	AT3G09545	.	At3NC090100;gnl|UG|At#S22666272;gnl|UG|At#S37211549	At3NC090090;At3NC090100	cluster9	15.9167	158	0.7125	2.43	100_1mM_UP	RABA_Rctrl_DOWN	RABA_Rctrl_UP		1489	0.407656	0.368009		3	None	None	None	None	None	None
XLOC_002867	3	6387148	6388642	1494	-	class_code_u	XLOC_002867	.	.	.	AT3G03715	.	At3NC023110;gnl|UG|At#S14273855	At3NC023110	.	1.25	4		12.88			SABA_Sctrl_UP		1495	0.297659	0.200697		4	None	None	ath-miR5021	None	None	None
XLOC_004439	5	21423153	21424652	1499	+	class_code_u	XLOC_004439	.	Positive_corr_neighbor	.	.	.	gnl|UG|At#S15177154	.	.	2	22			RIAA_Rctrl_UP				893	0.332587	0.633806	0.0318729	3	None	None	None	None	None	None
XLOC_000631	1	29754557	29756057	1500	+	class_code_u	XLOC_000631	.	Negative_corr_neighbor	.	AT1G79103	.	.	.	.	6.25	13	0.525833	0.99	Rctrl_Sctrl_UP				624	0.463141	0.544119	0.444085	4	None	None	None	None	None	None
XLOC_002464	3	14191806	14193313	1507	+	class_code_u	XLOC_002464	.	.	.	AT3G00650;AT3G00660	.	.	.	.	26.75	56	4.29	12.05		100_1mM_DOWN	100_1mM_UP		1508	0.520557	0.0150664		None	57;41;85	None	None	None	None	None
XLOC_003478	4	13716373	13717885	1512	+	class_code_u	XLOC_003478	.	Positive_corr_neighbor;Negative_corr_neighbor	NEW_RNA_Chr4:13716491-13716851(+)	.	.	.	At4NC056160;RLFS_026398	.	20.9167	75		7.08	100_1mM_UP	Rctrl_Sctrl_DOWN	RABA_Rctrl_UP;SIAA_Sctrl_UP		1513	0.34501	0.314618		3	None	None	None	ath-miR838	None	None
XLOC_004884	5	10771142	10772654	1512	-	class_code_u	XLOC_004884	.	.	.	.	.	Seed_Group5305;At5NC040550	.	.	0.166667	2							1513	0.374752	0.0232407		2	None	None	None	None	None	None
AT3G13277	3	4290082	4291595	1513	+	ncRNA_linc		.	.	.	AT3G13277	.	Group3693;AT3G13277	.	.	18	25		0.33	100_1mM_UP		Rctrl_Sctrl_UP		1514	0.387054	0.120695		2	57;37;83	None	None	None	None	None
XLOC_002181	3	1045447	1046974	1527	+	class_code_u	XLOC_002181	.	.	.	AT3G01385	.	At3NC003730	RLFS_020950;RLFS_020949;At3NC003750;At3NC003730	.	3.41667	9		0.91	Rctrl_Sctrl_UP				856	0.320526	0.494694		3	None	None	None	None	None	None
AT5G34871	5	13085037	13086565	1528	+	ncRNA_linc		.	.	.	AT5G34871	.	AT5G34871	.	.	0.416667	2		1.54	Rctrl_Sctrl_UP				398	0.424623	0	0	1	None	AT5TE46580:ATGP8:LTR/Gypsy;	None	None	None	None
XLOC_002178	3	872101	873630	1529	+	class_code_u	XLOC_002178	.	Positive_corr_neighbor;Negative_corr_neighbor	.	AT3G00170	XLOC_013746	.	At3NC003040	.	138.583	273	0.875	1.14	Rctrl_Sctrl_UP				971	0.356334	0.109294	0.158642	2	None	None	None	None	None	None
AT4G06701	4	3939266	3940797	1531	-	ncRNA_linc		.	.	.	AT4G06701	.	AT4G06701	.	cluster16	157.417	242	0.32	0.42	Rctrl_Sctrl_UP		Rctrl_Sctrl_UP		581.4	0.408626	0.141477	0.0912385	2	None	None	None	None	None	None
XLOC_001405	2	3500242	3501774	1532	+	class_code_u	XLOC_001405	.	.	NEW_RNA_Chr2:3499049-3500455(+)	AT2G00510	.	Group2190;Seed_Group1712	RLFS_014151	.	1.5	3		3.51		Rctrl_Sctrl_DOWN	Rctrl_Sctrl_UP	RABA_Rctrl_DOWN;RACC_Rctrl_DOWN	1533	0.435095	0.65461		None	None	None	None	None	None	None
XLOC_003850	4	13248651	13250187	1536	-	class_code_u	XLOC_003850	.	.	.	.	.	.	.	.	0.666667	3							1537	0.32661	0.351753		4	None	None	None	None	None	None
XLOC_000607	1	28784617	28786154	1537	+	class_code_u	XLOC_000607	.	.	.	.	.	Seed_Group1405	At1NC107390	.	6.91667	9	0.4125	0.61					1438	0.293455	0.0152326	0.324756	1	70;78;74	AT1TE93240:HELITRONY3:RC/Helitron;	None	None	None	None
XLOC_005234	Mt	295060	296600	1540	+	class_code_u	XLOC_005234	.	.	.	.	.	.	.	.	0	0							1541	0.416613	0.134528		None	None	None	None	None	None	None
XLOC_000932	1	11453747	11455293	1546	-	class_code_u	XLOC_000932	Positive_SSreg_lincRNA-DH;Negative_SSreg_lincRNA-DH	Positive_corr_neighbor;Negative_corr_neighbor	.	.	XLOC_005846	Group900;At1NC041650;Seed_Group0700	.	.	1227.25	11949	0.650833	0.81	100_1mM_UP;Rctrl_Sctrl_UP				837.25	0.490227	0.119124	0.0890558	None	None	AT1TE37065:TAT1_ATH:LTR/Gypsy;	None	None	None	None
XLOC_000337	1	14284980	14286529	1549	+	class_code_u	XLOC_000337	.	.	.	.	.	At1NC053950	At1NC053940	.	1.33333	3		1.64			RACC_Rctrl_UP		1465	0.430717	0.0266842	0.0019881	1	None	AT5TE52895:ATREP3:RC/Helitron;	None	None	None	None
XLOC_003939	4	17026271	17027824	1553	-	class_code_u	XLOC_003939	.	.	.	AT4G09240	.	At4NC068090	At4NC068090	.	6	9	0.744167	1.27					1020.5	0.382609	0.230829	0.0611408	1	None	None	None	None	None	None
XLOC_003299	4	6671081	6672643	1562	+	class_code_u	XLOC_003299	.	.	.	AT4G05835	XLOC_021009	At4NC029390	At4NC029380	.	1.91667	4							1563	0.300064	0.168827		2	None	AT4TE28605:ATDNA2T9C:DNA/MuDR;	None	None	None	None
XLOC_004325	5	17146409	17147974	1565	+	class_code_u	XLOC_004325	.	Positive_corr_neighbor;Negative_corr_neighbor	.	.	.	At5NC067080	.	cluster16	5.08333	15		1.92	Rctrl_Sctrl_UP				1465	0.336846	0.0155298	0.00561219	2	225;269;79	AT5TE61930:ATGP1:LTR/Gypsy;	None	None	None	None
AT2G43375	2	18017116	18018691	1575	-	ncRNA_linc		.	.	AT2G43375	AT2G09460;AT2G09465;AT2G43375	.	Group3149;AT2G43375;gnl|UG|At#S15114787	.	.	107	176	0.218333	0.32					1576	0.354061	0.264771		3	None	AT2TE81560:ATREP15:RC/Helitron;	None	None	None	None
AT2G44995	2	18562102	18563678	1576	+	ncRNA_linc		.	.	.	AT2G44995	.	AT2G44995	.	.	16	20	0.5175	0.68					621	0.391304	0.293246	0.0876164	1	None	AT2TE84255:ATIS112A:DNA/Harbinger;	None	None	None	None
XLOC_001715	2	18680162	18681760	1598	+	class_code_u	XLOC_001715	.	.	.	AT2G45300	.	.	.	.	8	24	0.600833	1.02	RABA_Rctrl_UP			RABA_Rctrl_DOWN	729	0.42016	0.281034	0.0512176	4	None	None	None	None	None	None
XLOC_003707	4	7381247	7382849	1602	-	class_code_u	XLOC_003707	.	.	.	AT4G02895	XLOC_023558	.	At4NC032370;RLFS_024637	cluster16	3.91667	11		0.6	Rctrl_Sctrl_UP				1102	0.315789	0.0839645	0.0737515	1	None	None	None	None	None	None
AT2G30945	2	13172361	13173966	1605	+	ncRNA_linc		.	.	.	AT2G30945	.	gnl|UG|At#S34115563	.	cluster16	34.1667	41	0.514167	0.75					642	0.384735	0.340269	0.0757432	1	None	AT2TE57775:ATIS112A:DNA/Harbinger;	None	None	None	None
XLOC_001706	2	18350102	18351713	1611	+	class_code_u	XLOC_001706	.	.	.	AT2G09525	.	At2NC073380;Seed_Group2465;gnl|UG|At#S11699575;gnl|UG|At#S35209701	At2NC073380	cluster9	6.5	18	0.490833	0.93					909	0.385039	0.270898	0.00703714	4	None	None	None	None	None	None
AT2G06562	2	2617554	2619173	1619	+	ncRNA_linc		.	.	.	AT2G06562	.	AT2G06562	.	.	0	0							1022	0.414873	0.000436275	0.00104188	None	None	None	None	None	None	None
XLOC_001075	1	21051524	21053154	1630	-	class_code_u	XLOC_001075	.	.	.	AT1G08123;AT1G08117;AT1G08093;AT1G08113;AT1G08103;AT1G08107	.	gnl|UG|At#S35282864;At1NC078930;gnl|UG|At#S37211799;gnl|UG|At#S35319892;At1NC078920;Seed_Group1034	At1NC078920;At1NC078921;RLFS_008550;At1NC078930	.	10	28		0.29					1631	0.338443	0.111696		None	None	AT1TE69520:BRODYAGA1:DNA/MuDR;	None	None	None	None
XLOC_002486	3	16277489	16279134	1645	+	class_code_u	XLOC_002486	.	.	.	AT3G00740	XLOC_015826	gnl|UG|At#S35259030	.	cluster13	23.5833	71	0.443333	0.71	Rctrl_Sctrl_UP				1034.13	0.323505	0.5165	0.335291	1	None	AT3TE65970:ATREP11:RC/Helitron;	None	None	None	None
XLOC_003235	4	644604	646251	1647	+	class_code_u	XLOC_003235	Positive_SSreg_lincRNA-DH;Negative_SSreg_lincRNA-DH	Negative_corr_neighbor	.	AT4G02785	.	At4NC002610	.	cluster16	4.83333	12		1.29	Rctrl_Sctrl_UP				1168	0.357021	0.0645326	0.115981	1	None	AT4TE03350:RathE2_cons:RathE2_cons;	None	None	None	None
XLOC_000228	1	8154879	8156532	1653	+	class_code_u	XLOC_000228	.	.	.	AT1G08965;AT1G23030	.	.	RLFS_008424	.	1.16667	4		1.56					1654	0.308948	0.22923		3	None	None	None	None	None	None
XLOC_001399	2	3264366	3266022	1656	+	class_code_u	XLOC_001399	.	.	.	AT2G05155	.	At2NC013940;Group2135;gnl|UG|At#S34115506	At2NC013940	.	0.333333	1							1657	0.445383	0.995969		1	None	None	None	None	None	None
XLOC_002959	3	10032793	10034457	1664	-	class_code_u	XLOC_002959	.	.	.	.	.	.	At3NC036860;At3NC036850	.	0.833333	2							1417	0.299224	0.112495	0.00664228	1	55;30;83	AT3TE41770:ATHATN10:DNA/HAT;	None	None	None	None
XLOC_002815	3	4872487	4874154	1667	-	class_code_u	XLOC_002815	Positive_SSreg_lincRNA-DH	Positive_corr_neighbor	.	.	.	At3NC017320	.	.	4.08333	11		0.85	Rctrl_Sctrl_UP	RIAA_Rctrl_DOWN;SABA_Sctrl_DOWN			1281	0.422326	0.218012	0.0261175	None	None	None	None	None	None	None
XLOC_005249	Mt	194923	196594	1671	-	class_code_u	XLOC_005249	.	.	.	.	XLOC_032588	.	.	.	1.5	4							1672	0.453349	0.091146		None	None	None	None	None	None	None
AT2G30115	2	12858462	12860142	1680	+	ncRNA_linc		.	.	.	AT2G30115	.	AT2G30115;gnl|UG|At#S11709663	.	.	0	0							1307	0.38026	0.120515	0.0639703	None	51;16;100	None	None	None	None	None
XLOC_004945	5	16773815	16775495	1680	-	class_code_u	XLOC_004945	.	Negative_corr_neighbor	.	AT5G06275	.	Group6959;At5NC065570	At5NC065570;At5NC065560;RLFS_034016	cluster16	5.41667	12		0.33	Rctrl_Sctrl_UP				1183	0.29501	0.32477	0.20444	1	None	None	None	None	None	None
XLOC_002078	2	17551356	17553051	1695	-	class_code_u	XLOC_002078	.	.	.	AT2G42065;AT2G42070	.	At2NC070750	.	cluster5	24	36	0.8425	0.97					1015	0.368149	0.404505	0.316668	4	53;35;88	None	None	None	None	None
XLOC_002478	3	16049928	16051623	1695	+	class_code_u	XLOC_002478	Positive_SSreg_lincRNA-DH;Negative_SSreg_lincRNA-DH	.	.	AT3G44405	.	gnl|UG|At#S35223506;Seed_Group3343;gnl|UG|At#S37211760;At3NC065240;gnl|UG|At#S35259030	At3NC065250	cluster16	18.0833	50	0.444167	0.7	Rctrl_Sctrl_UP				1197.67	0.397076	0.0309509	0.00358688	1	None	AT3TE64950:ATGP8:LTR/Gypsy;	None	None	None	None
XLOC_004209	5	8221210	8222912	1702	+	class_code_u	XLOC_004209	.	Positive_corr_neighbor;Negative_corr_neighbor	.	AT5G24215	.	gnl|UG|At#S11743520;Group6647	RLFS_033936;At5NC030380	cluster5	42.5833	119				100_1mM_DOWN;Rctrl_Sctrl_DOWN			975.5	0.359914	0.762428	0.714521	1	None	AT2TE08255:HELITRONY1E:RC/Helitron;	None	None	None	None
XLOC_003022	3	15081000	15082724	1724	-	class_code_u	XLOC_003022	Positive_SSreg_lincRNA-DH	Positive_corr_neighbor	.	AT3G00680	XLOC_018915	.	.	cluster16	19.8333	46	0.8275	1.26	Rctrl_Sctrl_UP				1189.14	0.381778	0.012793	0.0106783	2	None	AT3TE61455:ATGP8:LTR/Gypsy;	None	None	None	None
XLOC_000987	1	16416149	16417884	1735	-	class_code_u	XLOC_000987	Positive_SSreg_lincRNA-DH	Negative_corr_neighbor	.	AT1G43605	.	At1NC060860	At1NC060850;At1NC060870;At1NC060860	cluster8	19.6667	99	0.309167	0.51		100_1mM_DOWN;RABA_Rctrl_DOWN;Rctrl_Sctrl_DOWN			1526.33	0.420361	0.124615	0.0827982	2	None	AT2TE13060:ATCOPIA32:LTR/Copia;	None	None	None	None
AT3G06125	3	1848848	1850596	1748	+	ncRNA_linc		.	.	.	AT3G06125	.	AT3G06125;gnl|UG|At#S50431099	.	.	378.917	638	0.433333	0.57					450.333	0.375213	0.143672		2	None	AT3TE07760:ATSINE2A:SINE;	None	None	None	None
XLOC_003169	3	22173596	22175347	1751	-	class_code_u	XLOC_003169	.	.	.	AT3G09335	.	Group4692;At3NC088660	At3NC088670;At3NC088660;At3NC088650	cluster2	11.25	21	0.636667	0.85					634	0.372936	0.113491	0.236858	1	None	AT3TE90280:ATREP11:RC/Helitron;	None	None	None	None
XLOC_003440	4	12353172	12354924	1752	+	class_code_u	XLOC_003440	.	.	.	.	.	At4NC051000	At4NC051010	.	3.08333	4		0.57					573	0.38918	0.0379545	0.234604	1	None	None	None	None	None	None
AT3G07215	3	2296036	2297789	1753	-	ncRNA_linc		.	.	.	AT3G07215	.	Group3502;AT3G07215	.	.	180.5	239	0.158333	0.23			Rctrl_Sctrl_UP		1285	0.358879	0.338062		4	None	None	None	None	None	None
AT1G11592	1	3895179	3896934	1755	-	ncRNA_linc		.	.	.	AT1G11592	.	AT1G11592;Group354	.	cluster16	209	273	0.858333	0.99					1216	0.451314	0.0858326	0.162854	None	None	None	None	None	None	None
XLOC_002398	3	9120357	9122135	1778	+	class_code_u	XLOC_002398	.	.	.	AT3G25030	.	.	.	.	4.5	7							1779	0.305228	0.302112		4	None	AT3TE38115:ATREP10A:RC/Helitron;	None	None	None	None
XLOC_004283	5	15413838	15415625	1787	+	class_code_u	XLOC_004283	.	.	.	AT5G05775;AT5G05765	.	At5NC060380;Seed_Group5419	At5NC060380	cluster5	14.25	22	0.718333	1.02					1788	0.374161	0.102154		None	None	None	None	None	None	None
AT4G08035	4	4866554	4868343	1789	+	ncRNA_linc		.	.	.	AT4G08035	.	AT4G08035	.	cluster11	402.417	518	0.23	0.37				RABA_Rctrl_DOWN	1320.5	0.3642	0.264036		2	None	AT4TE20250:ATENSPM11:DNA/En-Spm;AT3TE92070:ATENSPM10:DNA/En-Spm;	None	None	None	None
XLOC_003483	4	13867057	13868860	1803	+	class_code_u	XLOC_003483	.	.	.	AT4G27845	.	At4NC056690	.	.	2.58333	7		2.63	Rctrl_Sctrl_UP				827.667	0.381863	0.209632	0.39766	None	None	AT4TE65420:ATREP15:RC/Helitron;	ath-miR5638a	None	None	None
XLOC_001425	2	5083808	5085616	1808	+	class_code_u	XLOC_001425	.	.	.	.	.	.	.	.	1.5	3							1809	0.351575	0.00663772		None	None	AT2TE20905:ATHILA3:LTR/Gypsy;	None	None	None	None
AT3G18362	3	6302112	6303924	1812	+	ncRNA_linc		.	.	.	AT3G18362	.	gnl|UG|At#S21126608;AT3G18362	.	.	0	0							933	0.370847	0.572637	0.232883	None	None	None	None	None	None	None
AT1G52615	1	19600531	19602345	1814	-	ncRNA_linc		.	.	.	AT1G52615	.	AT1G52615	.	.	0.0833333	1							1465.5	0.430231	0.0658321	0.0583834	None	None	None	None	None	None	None
XLOC_005217	Mt	2161	3990	1829	+	class_code_u	XLOC_005217	.	.	.	.	.	.	.	.	1.33333	4							1830	0.443716	0.0169661		None	None	None	None	None	None	None
XLOC_004129	5	5448501	5450340	1839	+	class_code_u	XLOC_004129	.	.	NEW_RNA_Chr5:5448472-5448725(+)	AT5G02575;AT5G02565	XLOC_025979	Group6433;Seed_Group5047	.	.	78.5	134	0.100833	0.16			Rctrl_Sctrl_UP		1840	0.340217	0.272059		3	50;44;77	None	None	None	None	None
XLOC_005224	Mt	121986	123826	1840	+	class_code_u	XLOC_005224	.	.	.	.	.	.	.	.	0.333333	1							1841	0.402499	0.149088		4	50;19;94	None	None	None	None	None
XLOC_001897	2	10434325	10436176	1851	-	class_code_u	XLOC_001897	Positive_SSreg_lincRNA-DH;Negative_SSreg_lincRNA-DH	Positive_corr_neighbor	.	AT2G00790	.	At2NC043980	RLFS_014220	.	27.5	106	0.223333	0.39	RABA_Rctrl_UP;SABA_Sctrl_UP				1233.5	0.326742	0.104036	0.175979	1	None	AT2TE44740:TNAT1A:DNA;	None	None	None	None
XLOC_003681	4	5657770	5659622	1852	-	class_code_u	XLOC_003681	Negative_SSreg_TransNATs;Positive_SSreg_lincRNA-DH;Negative_SSreg_lincRNA-DH	Positive_corr_neighbor;Negative_corr_neighbor	.	AT4G08869	.	Group5033;At4NC025700;At4NC025680	At4NC025700;At4NC025690;At4NC025680	.	9.08333	26				Rctrl_Sctrl_DOWN			1853	0.343767	0.0201409		1	None	AT4TE23720:HELITRONY3:RC/Helitron;	None	None	None	AT5G41380
XLOC_001103	1	22378107	22379961	1854	-	class_code_u	XLOC_001103	Positive_SSreg_lincRNA-DH	Positive_corr_neighbor;Negative_corr_neighbor	.	AT1G60787	.	.	.	.	14.9167	37	0.47	0.98	Rctrl_Sctrl_UP				1197	0.394732	0.0458215	0.011335	2	None	None	None	None	None	None
AT5G40275	5	16098190	16100051	1861	-	ncRNA_linc		.	.	.	AT5G40275	.	AT5G40275	.	.	0	0							895	0.404469	0.473689	0.279212	3	None	None	None	None	None	None
XLOC_003672	4	4841945	4843807	1862	-	class_code_u	XLOC_003672	.	.	.	AT4G05295;AT4G02875;AT4G07995	XLOC_023256	At4NC021590;gnl|UG|At#S33259818;At4NC021600	At4NC021590;At4NC021600;RLFS_024341	.	7.75	35			SABA_Sctrl_UP	100_1mM_DOWN;Rctrl_Sctrl_DOWN			725	0.335018	0.155168	0.0689548	1	None	None	None	None	None	None
XLOC_002330	3	6388989	6390852	1863	+	class_code_u	XLOC_002330	.	.	.	AT3G00370	.	At3NC023120;gnl|UG|At#S21126608	.	cluster16	4	11		1.26	Rctrl_Sctrl_UP				1135	0.348899	0.0897814	0.0595283	None	None	None	None	ath-miR5021	None	None
XLOC_003021	3	15078986	15080859	1873	-	class_code_u	XLOC_003021	Positive_SSreg_lincRNA-DH;Negative_SSreg_lincRNA-DH	Positive_corr_neighbor	.	AT3G06515;AT3G06505	XLOC_018914	At3NC060740	At3NC060510;At3NC060520;At3NC060530;At3NC060730;At3NC060540;At3NC060740;RLFS_019663;At3NC060750	cluster16	20.6667	46	0.401667	0.54	Rctrl_Sctrl_UP				1150.5	0.360933	0.236832	0.269129	2	None	None	None	None	None	None
XLOC_005231	Mt	252296	254172	1876	+	class_code_u	XLOC_005231	.	.	.	.	.	.	.	.	0.166667	1							1877	0.446457	0.825766		1	None	None	None	None	None	None
AT3G59765	3	22076461	22078339	1878	-	ncRNA_linc		.	Positive_corr_neighbor;Negative_corr_neighbor	.	AT3G59765	.	AT3G59765	.	.	197.75	365	0.470833	0.63	Rctrl_Sctrl_UP				593	0.367622	0.0192814	0.186463	None	None	AT3TE89880:ATCOPIA41:LTR/Copia;	None	None	None	None
XLOC_005226	Mt	193486	195373	1887	+	class_code_u	XLOC_005226	.	.	.	.	.	.	.	.	1.83333	4				Rctrl_Sctrl_DOWN;Rctrl_Sctrl_DOWN			1888	0.423729	0.50654		None	None	None	None	None	None	None
XLOC_002072	2	17369384	17371282	1898	-	class_code_u	XLOC_002072	.	.	.	AT2G09295	.	At2NC070160	At2NC070160	.	0.833333	4		1.23	RABA_Rctrl_UP;RMeJA_Rctrl_UP				756.667	0.330438	0.131974		2	58;24;91	None	None	None	None	None
XLOC_003023	3	15205306	15207210	1904	-	class_code_u	XLOC_003023	Negative_SSreg_lincRNA-DH	.	.	.	.	At3NC061390;At3NC061380	.	cluster14	8.08333	12	0.6475	1.44		SABA_Sctrl_DOWN			1905	0.361155	0.0463892		1	None	AT5TE49660:ATCOPIA48:LTR/Copia;	None	None	None	None
XLOC_001465	2	8013799	8015719	1920	+	class_code_u	XLOC_001465	.	Positive_corr_neighbor	.	AT2G00630	.	gnl|UG|At#S21126631	At2NC034740;RLFS_009708;At2NC034750	cluster16	8.41667	27	0.6175	0.93	RIAA_Rctrl_UP;RABA_Rctrl_UP;Rctrl_Sctrl_UP				821.643	0.348021	0.200533	0.0554439	1	None	None	None	None	None	None
AT4G01533	4	667148	669073	1925	-	ncRNA_linc		Positive_SSreg_lincRNA-DH	Positive_corr_neighbor	.	AT4G01533	.	gnl|UG|At#S35259138;AT4G01533	.	.	21.6667	54	0.358333	0.75	Rctrl_Sctrl_UP			RIAA_Rctrl_DOWN;RABA_Rctrl_DOWN;RMeJA_Rctrl_DOWN;RACC_Rctrl_DOWN	1068	0.383895	0.0359023	0.00492515	2	None	None	None	None	None	None
XLOC_001315	1	29588544	29590480	1936	-	class_code_u	XLOC_001315	.	.	.	.	.	gnl|UG|At#S35279337	.	.	0.0833333	1							1690	0.294675	0.207534	0.0541347	1	54;25;88	AT1TE96435:ATMU6N1:DNA/MuDR;	ath-miR161.2	None	None	None
XLOC_004321	5	17045285	17047230	1945	+	class_code_u	XLOC_004321	Positive_SSreg_lincRNA-DH	Positive_corr_neighbor	.	AT5G00580	XLOC_027416	At5NC066580	.	.	88.8333	805	0.3425	0.6	100_1mM_UP;RABA_Rctrl_UP;RMeJA_Rctrl_UP;SABA_Sctrl_UP;Rctrl_Sctrl_UP				788.667	0.315966	0.0639731	0.111434	1	None	None	None	None	None	None
XLOC_001231	1	27042356	27044335	1979	-	class_code_u	XLOC_001231	.	Positive_corr_neighbor	.	.	.	At1NC101150	At1NC101140;At1NC101150;At1NC101160	.	1.83333	21			RMeJA_Rctrl_UP;Rctrl_Sctrl_UP				1494	0.321457	0.377229		4	None	None	None	None	None	None
XLOC_003616	4	199501	201483	1982	-	class_code_u	XLOC_003616	.	.	.	AT4G03615	.	gnl|UG|At#S50430885	At4NC000760	.	1.5	3	0.586667	1.07					682	0.381048	0.419722		3	None	None	None	None	None	None
XLOC_003673	4	5044792	5046777	1985	-	class_code_u	XLOC_003673	.	.	.	.	.	At4NC022770	At4NC022490;At4NC022500	.	2.25	6				Rctrl_Sctrl_DOWN			1986	0.393756	0		4	None	AT4TE21055:ATHILA0_I:LTR/Gypsy;	None	None	None	None
AT1G26558	1	9175611	9177598	1987	+	ncRNA_linc		.	.	.	AT1G26558	.	AT1G26558	.	.	0.333333	2							957.5	0.377829	0.37582	0.104122	1	None	AT1TE29570:HARBINGER:DNA/Harbinger;	None	None	None	None
AT3G04485	3	1198114	1200104	1990	+	ncRNA_linc		.	.	.	AT3G04485	.	Group3408;AT3G04485	.	.	39.8333	54	0.419167	0.51					878	0.397494	0.414103	0.488036	4	None	None	None	None	None	None
XLOC_001408	2	4069040	4071031	1991	+	class_code_u	XLOC_001408	.	.	.	AT2G05535	.	At2NC017050	At2NC017050;At2NC017060;At2NC017070;RLFS_014154	.	2.91667	8		0.78	Rctrl_Sctrl_UP				1675	0.376246	0.050864	0.00548447	1	None	AT2TE17190:ATCOPIA11:LTR/Copia;	None	None	None	None
XLOC_005155	5	25470050	25472049	1999	-	class_code_u	XLOC_005155	.	.	.	AT5G63625	.	At5NC098170;gnl|UG|At#S14273777;Group7588;gnl|UG|At#S35254086	At5NC098170	.	14.1667	25	0.660833	0.98				RMeJA_Rctrl_DOWN	846	0.404255	0.283652	0.185123	2	None	AT5TE68925:ATREP10D:RC/Helitron;	None	None	None	Putative siRNA-transNAT
XLOC_000448	1	23031355	23033365	2010	+	class_code_u	XLOC_000448	Negative_SSreg_lincRNA-DH	Negative_corr_neighbor	.	.	.	.	At1NC085870	cluster8	3.75	18				100_1mM_DOWN;Rctrl_Sctrl_DOWN			1466	0.366985	0.196589	0.454626	1	None	AT1TE75910:ATLINE1A:LINE/L1;	None	None	None	None
AT4G16892	4	9506322	9508337	2015	-	ncRNA_linc		Positive_SSreg_lincRNA-DH;Negative_SSreg_lincRNA-DH	Positive_corr_neighbor	.	AT4G16892	.	AT4G16892	.	cluster5	14.1667	27	0.314167	0.79		Rctrl_Sctrl_DOWN			1427	0.421864	0.296085	0.0403402	3	None	None	None	None	None	None
AT2G45023	2	18570156	18572173	2017	-	ncRNA_linc		.	.	.	AT2G45023	.	AT2G45023	.	cluster11	49.8333	59	0.4725	0.53					967.5	0.405951	0.390294	0.0780406	1	None	AT5TE43580:ATIS112A:DNA/Harbinger;	None	None	None	None
XLOC_004351	5	17957928	17959946	2018	+	class_code_u	XLOC_004351	.	Positive_corr_neighbor;Negative_corr_neighbor	.	AT5G00585;AT5G06585	XLOC_027537	gnl|UG|At#S35274386;At5NC070230;gnl|UG|At#S18912986;At5NC070220	At5NC070220	cluster16	102.75	264	0.56	0.74	Rctrl_Sctrl_UP		SIAA_Sctrl_UP;Rctrl_Sctrl_UP		1048	0.341356	0.109991		2	None	AT5TE64805:ATREP4:RC/Helitron;	None	None	None	None
XLOC_001390	2	2119191	2121222	2031	+	class_code_u	XLOC_001390	.	.	.	AT2G05655	.	gnl|UG|At#S11817670	At2NC008670	.	1	4				Rctrl_Sctrl_DOWN	Rctrl_Sctrl_UP		347	0.354467	0.00765407	0.030164	1	None	AT2TE09670:ATREP4:RC/Helitron;	None	None	None	None
XLOC_002963	3	10180398	10182429	2031	-	class_code_u	XLOC_002963	Positive_PAreg_TransNATs;Negative_SSreg_lincRNA-DH	Positive_corr_neighbor	.	AT3G05255;AT3G27495	.	.	.	.	5.58333	12	0.678333	1.14	Rctrl_Sctrl_UP				1037	0.340957	0.157171	0.122472	4	None	AT5TE20395:ATCOPIA93:LTR/Copia;	None	None	None	None
AT1G25175	1	8827286	8829320	2034	+	ncRNA_linc		.	.	.	AT1G25175	.	AT1G25175	.	.	0	0							687	0.394469	0.0311391	0.000231227	None	None	None	None	None	None	None
XLOC_001937	2	12318983	12321023	2040	-	class_code_u	XLOC_001937	.	.	.	AT2G08290	.	At2NC051480	At2NC051480;At2NC051495	.	1.25	4		0.38	Rctrl_Sctrl_UP				703	0.357041	0.234943	0.222085	None	None	None	None	None	None	None
XLOC_002424	3	10074405	10076445	2040	+	class_code_u	XLOC_002424	.	.	.	AT3G27270	XLOC_015106	.	.	.	1.5	4			SABA_Sctrl_UP;Rctrl_Sctrl_UP				1940	0.355155	0.11983	0.03523	1	None	AT3TE41940:RathE3_cons:RathE3_cons;	None	None	None	None
XLOC_004576	5	26288999	26291048	2049	+	class_code_u	XLOC_004576	.	.	.	AT5G00720;AT5G09465;AT5G09475	.	At5NC101160;gnl|UG|At#S14872007;At5NC101180;gnl|UG|At#S37211650;At5NC101150	At5NC101180;At5NC101150;RLFS_030053	.	1.91667	5	0.555833	0.94	Rctrl_Sctrl_UP				1774	0.292559	0.200536	0.0884	None	73;43;81	AT5TE94660:ATHATN2:DNA/HAT;	None	None	None	None
AT3G44765	3	16311975	16314027	2052	+	ncRNA_linc		.	Positive_corr_neighbor	.	AT3G44765	.	AT3G44765	At3NC066400	cluster16	5.25	11			SABA_Sctrl_UP;Rctrl_Sctrl_UP				895	0.393296	0.0683525	0.0372942	None	None	None	None	None	None	None
AT2G45245	2	18659235	18661294	2059	-	ncRNA_linc		.	.	.	AT2G45245	.	gnl|UG|At#S30553482;AT2G45245	.	cluster16	58.6667	92	1.025	1.28				RABA_Rctrl_DOWN;RMeJA_Rctrl_DOWN;RACC_Rctrl_DOWN;SABA_Sctrl_DOWN	731.25	0.39271	0.529108	0.222277	3	None	None	None	None	None	Putative siRNA-transNAT
XLOC_004244	5	9832946	9835005	2059	+	class_code_u	XLOC_004244	.	.	.	AT5G27765;AT5G04485;AT5G04465	.	Group6741;Seed_Group5283	RLFS_027838;At5NC036310	.	1.83333	4		0.87	Rctrl_Sctrl_UP				668.667	0.357656	0.418635	0.228658	None	None	AT5TE35780:ATREP10:RC/Helitron;	None	None	None	Putative siRNA-transNAT
XLOC_000183	1	6635469	6637549	2080	+	class_code_u	XLOC_000183	.	.	.	.	.	gnl|UG|At#S30645513;gnl|UG|At#S11700590	.	.	0.25	3			RIAA_Rctrl_UP				732	0.31694	0.229121	0.238535	3	None	None	None	None	None	None
XLOC_002489	3	16308236	16310320	2084	+	class_code_u	XLOC_002489	.	.	.	AT3G44763;AT3G44766	.	At3NC066350	At3NC066350;At3NC066360;RLFS_016545	.	0.666667	2							718	0.366295	0.179357	0.166283	1	None	None	None	None	None	None
XLOC_005246	Mt	36289	38402	2113	-	class_code_u	XLOC_005246	.	.	.	.	XLOC_032563	.	.	cluster5	5.75	13				Rctrl_Sctrl_DOWN			2114	0.438032	0.820994		1	55;30;83	None	None	None	None	None
AT3G27884	3	10346155	10348282	2127	-	ncRNA_linc		.	Positive_corr_neighbor	.	AT3G27884	.	AT3G27884	.	cluster13	80.1667	284	1.14333	1.75	100_1mM_UP;RABA_Rctrl_UP;RMeJA_Rctrl_UP;SMeJA_Sctrl_UP;Rctrl_Sctrl_UP				738	0.364499	0.154997	0.242236	1	None	None	None	None	None	None
XLOC_000716	1	2863739	2865898	2159	-	class_code_u	XLOC_000716	.	Positive_corr_neighbor;Negative_corr_neighbor	.	AT1G04683;AT1G04677	.	At1NC010010;At1NC010000	At1NC010005;At1NC010000;At1NC010010;RLFS_008372	cluster1	2.16667	20		0.24	RABA_Rctrl_UP;SABA_Sctrl_UP;Rctrl_Sctrl_UP				2021	0.326076	0.127391	0.537486	2	None	None	None	None	None	None
XLOC_000297	1	11453542	11455721	2179	+	class_code_u	XLOC_000297	Positive_SSreg_lincRNA-DH;Negative_SSreg_lincRNA-DH	Positive_corr_neighbor;Negative_corr_neighbor	.	.	XLOC_001691	Seed_Group0699;gnl|UG|At#S18924946;Group899;At1NC041660	.	cluster16	87.75	185	0.33	0.42	Rctrl_Sctrl_UP				1539.17	0.39727	0.121392	0.0913231	1	None	AT1TE69805:VANDAL6:DNA/MuDR;AT1TE69795:VANDAL6:DNA/MuDR;	None	None	None	Putative siRNA-transNAT
XLOC_003004	3	11851275	11853454	2179	-	class_code_u	XLOC_003004	.	.	.	.	.	At3NC044800;At3NC044780;gnl|UG|At#S35287493	.	.	2.91667	6			Rctrl_Sctrl_UP				2180	0.339908	0.0647751		3	None	AT3TE49325:ATDNA12T3_2:DNA;	None	None	None	None
XLOC_003006	3	11895885	11898072	2187	-	class_code_u	XLOC_003006	.	.	.	AT3G06025	.	At3NC045060	RLFS_021102;At3NC045060	.	1.08333	4		0.51	Rctrl_Sctrl_UP				1678.67	0.410339	0.0420663	0.0146767	1	None	AT3TE49525:ATDNA1T9A:DNA/MuDR;	None	None	None	None
AT4G36648	4	17280528	17282730	2202	-	ncRNA_linc		.	Negative_corr_neighbor	.	AT4G36648	.	AT4G36648	.	cluster10	2481.75	3792	0.21	0.31	100_1mM_UP		Rctrl_Sctrl_UP		2105	0.380048	0.160261	0.684299	3	None	None	None	None	None	None
AT1G78865	1	29647738	29649951	2213	-	ncRNA_linc		.	Negative_corr_neighbor	.	AT1G78865	.	At1NC110550	At1NC110540;At1NC110550	cluster16	106.167	179	0.256667	0.35	Rctrl_Sctrl_UP				1877	0.310602	0.145798	0.486262	1	None	None	None	None	None	None
XLOC_005179	5	26145527	26147740	2213	-	class_code_u	XLOC_005179	Negative_SSreg_lincRNA-DH	Positive_corr_neighbor;Negative_corr_neighbor	.	AT5G00715	XLOC_032363	.	.	.	18	35	0.476667	0.81	Rctrl_Sctrl_UP				1778	0.330709	0.400105	0.476653	4	None	AT5TE94135:HELITRONY3:RC/Helitron;	None	None	None	None
XLOC_002031	2	15931112	15933327	2215	-	class_code_u	XLOC_002031	.	.	.	AT2G08925	.	At2NC064330	At2NC064330;RLFS_014270	.	0.0833333	1							2216	0.316336	0.265034		3	None	None	None	None	None	None
XLOC_001393	2	2294964	2297181	2217	+	class_code_u	XLOC_001393	.	.	.	AT2G00430	.	At2NC009470	.	.	2.66667	7				Rctrl_Sctrl_DOWN			1295.33	0.35336	0.059543		1	None	AT2TE10585:ATENSPM2:DNA/En-Spm;AT2TE10575:ATHILA4C:LTR/Gypsy;	None	None	None	None
XLOC_003360	4	9055035	9057256	2221	+	class_code_u	XLOC_003360	.	.	.	.	.	.	.	.	0.0833333	1							1972	0.353955	0.088291	0.287528	4	None	None	None	None	None	None
XLOC_003269	4	3415761	3417983	2222	+	class_code_u	XLOC_003269	.	.	.	.	.	At4NC014390	At4NC014390;At4NC014380	.	0.5	2		0.5	Rctrl_Sctrl_UP				1015	0.430584	0.0634377	0.096525	1	None	AT4TE15555:ATGP10:LTR/Gypsy;	None	None	None	None
AT1G58808	1	21784645	21786869	2224	+	ncRNA_linc		.	.	.	AT1G58808	.	AT1G58808	.	.	0	0							1763	0.317073	0.191146	0.0882711	1	None	AT1TE71910:ATCOPIA87:LTR/Copia;	None	None	None	None
XLOC_000299	1	11472887	11475118	2231	+	class_code_u	XLOC_000299	.	Positive_corr_neighbor;Negative_corr_neighbor	.	.	.	.	At1NC041710	cluster16	5.91667	15		0.35	Rctrl_Sctrl_UP				942	0.327645	0.0858162		1	53;20;95	AT1TE37130:ATCOPIA26:LTR/Copia;	None	None	None	None
XLOC_000610	1	28889107	28891339	2232	+	class_code_u	XLOC_000610	.	.	.	AT1G09687;AT1G09915	.	Group1841;gnl|UG|At#S21989826;Seed_Group1413	At1NC107700;At1NC107710	.	56.9167	83	0.305	0.37				SMeJA_Sctrl_DOWN	736	0.389946	0.288484	0.118325	3	None	None	ath-miR5658	None	ath-MIR4228	None
XLOC_002131	2	19161985	19164224	2239	-	class_code_u	XLOC_002131	.	Negative_corr_neighbor	.	AT2G00960;AT2G09745	.	At2NC076630;At2NC076610	At2NC076630	.	4.83333	10	0.653333	0.96	Rctrl_Sctrl_UP				914	0.363239	0.138205	0.0559804	1	None	None	None	None	None	None
XLOC_003014	3	13064427	13066681	2254	-	class_code_u	XLOC_003014	.	.	.	.	.	.	RLFS_016156	.	0.916667	3		1.36	100_1mM_UP;Rctrl_Sctrl_UP				941	0.359192	0.261579	0.109743	None	None	AT3TE53540:TNAT1A:DNA;	None	None	None	None
AT5G24205	5	8210822	8213086	2264	-	ncRNA_linc		.	Positive_corr_neighbor	.	AT5G24205	.	AT5G24205	At5NC030280	cluster5	16.3333	39	0.1325	0.33		Rctrl_Sctrl_DOWN			766	0.374674	0.874519	0.686145	1	None	None	None	None	None	None
AT2G18440	2	7994941	7997239	2298	-	ncRNA_linc	GUT15	.	.	.	AT2G18440	.	AT2G18440;Group2359	.	cluster5	2054.08	3171	0.205	0.32			Rctrl_Sctrl_UP		1264.5	0.389001	0.11558	0.0500342	2	None	None	None	None	None	None
XLOC_001707	2	18371113	18373500	2387	+	class_code_u	XLOC_001707	.	.	.	.	.	gnl|UG|At#S11699575;gnl|UG|At#S35209701	At2NC073440	.	2.08333	9		0.75	RABA_Rctrl_UP;Rctrl_Sctrl_UP				1103.5	0.333556	0.462344		3	None	None	None	None	None	None
XLOC_001079	1	21374485	21376908	2423	-	class_code_u	XLOC_001079	Positive_SSreg_lincRNA-DH;Negative_SSreg_lincRNA-DH	Positive_corr_neighbor	.	AT1G08173	.	At1NC079830;gnl|UG|At#S37211342;gnl|UG|At#S11743476;At1NC079820;gnl|UG|At#S37211799;gnl|UG|At#S35319892	At1NC079830	.	19.1667	91	0.990833	1.52	100_1mM_UP;RABA_Rctrl_UP;SABA_Sctrl_UP;Rctrl_Sctrl_UP			SABA_Sctrl_DOWN	958.25	0.37191	0.410191		3	None	AT3TE71860:ATLINE1A:LINE/L1;AT1TE70555:META1:LTR/Copia;	None	None	None	None
XLOC_003348	4	8459494	8461981	2487	+	class_code_u	XLOC_003348	.	.	.	AT4G06240;AT4G06245;AT4G06250;AT4G06255;AT4G06265;AT4G06260;AT4G06225	.	Seed_Group4088;At4NC036680;gnl|UG|At#S18913579;At4NC036700	At4NC036680;At4NC036690;At4NC036700	cluster16	16.0833	34	0.339167	0.45				SMeJA_Sctrl_DOWN;SMeJA_Sctrl_DOWN	2394	0.373016	0.188986	0.00843011	None	None	None	None	None	ath-MIR4221	None
XLOC_002727	3	1398577	1401082	2505	-	class_code_u	XLOC_002727	.	.	.	AT3G05035;AT3G01585	.	At3NC005090;At3NC005120	RLFS_014532;At3NC005090;At3NC005120;At3NC005110;At3NC005100	cluster5	5.33333	13	0.309167	0.74					1202.57	0.360011	0.560149	0.469612	3	None	None	None	None	None	None
XLOC_003697	4	6992715	6995236	2521	-	class_code_u	XLOC_003697	Positive_SSreg_TransNATs;Positive_SSreg_lincRNA-DH;Negative_SSreg_lincRNA-DH	Positive_corr_neighbor;Negative_corr_neighbor	.	AT4G11543;AT4G11547	XLOC_023499	At4NC030770	At4NC030790	.	18.5833	43	1.82833	2.18	Rctrl_Sctrl_UP	RABA_Rctrl_DOWN;SABA_Sctrl_DOWN			2049	0.401659	0.134078	0.0384131	4	61;39;79	AT4TE30225:ATCOPIA57:LTR/Copia;	None	None	None	None
AT4G26255	4	13293941	13296465	2524	+	ncRNA_linc		Positive_SSreg_lincRNA-DH	Negative_corr_neighbor	.	AT4G26255	.	AT4G26255	.	cluster16	9.66667	27				Rctrl_Sctrl_DOWN			1222	0.375614	0.578288	0.0852068	4	172;108;81	None	None	None	None	None
AT4G30975	4	15075042	15077572	2530	+	ncRNA_linc		.	.	.	AT4G30975;AT4G30972	.	AT4G30975;gnl|UG|At#S35270182	.	.	13.75	25	0.353333	0.56			Rctrl_Sctrl_UP		739	0.370771	0.240299	0.216927	4	None	None	None	None	None	None
XLOC_003185	3	22578757	22581308	2551	-	class_code_u	XLOC_003185	.	.	.	.	.	gnl|UG|At#S22666272;Seed_Group3681;gnl|UG|At#S37211549	.	.	9	17	0.239167	0.41					2288	0.445804	0.032374	0	None	None	AT3TE92015:ATLANTYS2:LTR/Gypsy;	None	None	None	None
XLOC_000685	1	1444304	1446873	2569	-	class_code_u	XLOC_000685	Positive_SSreg_lincRNA-DH;Negative_SSreg_lincRNA-DH	Positive_corr_neighbor	.	AT1G04313	.	At1NC005270	RLFS_008358;At1NC005270;At1NC005280	.	18.3333	59				Rctrl_Sctrl_DOWN			2312	0.336505	0.254821	0.00805837	1	55;37;78	AT4TE79615:ATREP3:RC/Helitron;	None	None	None	Putative siRNA-transNAT
XLOC_003720	4	7895775	7898469	2694	-	class_code_u	XLOC_003720	.	.	.	AT4G13577	.	At4NC034390;At4NC034410;gnl|UG|At#S37211508	At4NC034410	.	0.25	2		1.85	Rctrl_Sctrl_UP				655	0.392366	0.10269	0.0415824	1	None	None	None	None	None	AT1G47890
AT1G04425	1	1194187	1196889	2702	+	ncRNA_linc		.	.	.	AT1G04425	.	AT1G04425	.	.	45.75	73	0.410833	0.57					457	0.404814	0.312652	0.0646306	None	None	AT2TE00710:TSCL:LINE?;	None	None	None	None
XLOC_001088	1	21614578	21617280	2702	-	class_code_u	XLOC_001088	Positive_SSreg_lincRNA-DH;Negative_SSreg_lincRNA-DH	Positive_corr_neighbor;Negative_corr_neighbor	.	AT1G08217;AT1G09685	XLOC_006967	gnl|UG|At#S11743476;gnl|UG|At#S35319892;gnl|UG|At#S11688839;At1NC080750	At1NC080740;At1NC080750;RLFS_008553	cluster16	10.8333	28	0.3625	0.54	Rctrl_Sctrl_UP				939.8	0.352312	0.0485006		1	None	AT1TE71330:ATREP1:RC/Helitron;AT4TE39220:ATREP11:RC/Helitron;AT1TE71325:ATREP10D:RC/Helitron;	None	None	None	None
XLOC_001419	2	4652749	4655454	2705	+	class_code_u	XLOC_001419	.	.	.	.	XLOC_008805	gnl|UG|At#S35230283;At2NC019960	At2NC019960	.	3	36			100_1mM_UP				1213	0.356142	0.0492719	0.00992153	1	None	AT2TE19350:ATREP15:RC/Helitron;	None	None	None	None
XLOC_000972	1	12993520	12996260	2740	-	class_code_u	XLOC_000972	Positive_SSreg_lincRNA-DH;Negative_SSreg_lincRNA-DH	Negative_corr_neighbor	.	AT1G06883	.	Seed_Group0774;At1NC047720;Group983	At1NC047720;At1NC047730	cluster9	1.33333	10		1.8	100_1mM_UP				2741	0.315578	0.0641026		None	87;47;87	AT1TE11535:BRODYAGA1:DNA/MuDR;	None	None	None	AT2G25370
XLOC_005219	Mt	5606	8348	2742	+	class_code_u	XLOC_005219	.	.	.	.	XLOC_032502	.	.	.	1.41667	3							2743	0.452424	0.307466		1	None	None	None	None	None	None
XLOC_005239	Mt	343849	346601	2752	+	class_code_u	XLOC_005239	.	.	.	.	.	.	.	.	1.83333	3		1.79			Rctrl_Sctrl_UP		2753	0.438794	0.0897943		None	None	None	None	None	None	None
XLOC_004653	5	1341817	1344614	2797	-	class_code_u	XLOC_004653	.	.	.	.	XLOC_029041	Group6104;At5NC004550	RLFS_030353;At5NC004520;At5NC004535;At5NC004545;At5NC004540;At5NC004555;At5NC004550;At5NC004570;At5NC004530	cluster1	54.25	83	0.631667	0.76					1774	0.369786	0.190813	0.228235	2	None	AT2TE20155:ATREP4:RC/Helitron;	None	None	None	None
XLOC_005259	Mt	355320	358151	2831	-	class_code_u	XLOC_005259	.	.	.	.	.	.	.	.	1.33333	3							2832	0.45904	0.157487		1	None	None	None	None	None	None
AT4G02005	4	876908	879741	2833	-	ncRNA_linc		.	.	.	AT4G02005	.	AT4G02005	At4NC003370	.	45.5	69	0.248333	0.32					1860	0.320673	0.309845	0.535297	1	None	None	None	None	None	None
XLOC_000212	1	7763859	7766741	2882	+	class_code_u	XLOC_000212	.	.	.	AT1G08955	.	Group674;At1NC027620	At1NC027620;At1NC027630	.	7.08333	15	0.610833	1.13					836	0.335297	0.410375		3	None	AT1TE24975:ATSINE2A:SINE;	None	None	None	None
XLOC_004259	5	13098336	13101277	2941	+	class_code_u	XLOC_004259	.	.	.	AT5G05145;AT5G05135	.	At5NC051250	At5NC051250;At5NC051240	.	2.91667	7		0.34	Rctrl_Sctrl_UP	SABA_Sctrl_DOWN			1550.89	0.370614	0.132234	0.0795706	2	60;31;90	None	None	None	None	None
XLOC_000983	1	14283373	14286336	2963	-	class_code_u	XLOC_000983	.	.	.	AT1G07023;AT1G07027	.	At1NC053930;At1NC053940	At1NC053940;At1NC053930	.	4.91667	8	0.294167	0.45					2964	0.412618	0.0760476		None	None	None	None	None	None	None
XLOC_003471	4	13656665	13659652	2987	+	class_code_u	XLOC_003471	.	.	.	.	.	.	At4NC055920	.	0.666667	7			RIAA_Rctrl_UP				729.5	0.356485	0.304028	0.289524	3	None	None	None	None	None	None
XLOC_003107	3	19192356	19195380	3024	-	class_code_u	XLOC_003107	.	.	.	AT3G00890	.	gnl|UG|At#S11705939;gnl|UG|At#S11806618	.	.	0.166667	1		3.27	Rctrl_Sctrl_UP				645	0.360437	0.347688	0.244666	None	None	None	None	None	None	None
XLOC_003578	4	17393496	17396569	3073	+	class_code_u	XLOC_003578	.	.	.	AT4G09415	XLOC_022499	At4NC069350;At4NC069360	At4NC069340;At4NC069370;At4NC069360	.	7.25	13	0.300833	0.75					2030.5	0.350877	0.220371		3	71;33;87	AT2TE09530:ATREP10D:RC/Helitron;	None	None	None	None
XLOC_000968	1	12921946	12925040	3094	-	class_code_u	XLOC_000968	Positive_SSreg_lincRNA-DH	Positive_corr_neighbor;Negative_corr_neighbor	.	AT1G06833;AT1G09205	.	gnl|UG|At#S37211392;gnl|UG|At#S35313818;Group979	At1NC047290;At1NC047350;At1NC047340;At1NC047310;At1NC047300;At1NC047330;At1NC047320	.	9.75	17	0.368333	0.55	RIAA_Rctrl_UP	Rctrl_Sctrl_DOWN	SIAA_Sctrl_UP		1386	0.344848	0.0643002	0.120622	1	None	AT1TE42125:HELITRON4:RC/Helitron;	None	None	None	None
AT5G28824	5	10842660	10845756	3096	-	ncRNA_linc		.	.	.	AT5G28824	.	AT5G28824	.	.	0	0							723	0.401107	0.00409318	0.0456381	None	None	AT3TE91990:SIMPLEGUY1:DNA/Harbinger;	None	None	None	None
XLOC_005222	Mt	107050	110244	3194	+	class_code_u	XLOC_005222	.	.	.	.	.	.	.	.	2.41667	6	0.459167	2.17	100_1mM_UP;SABA_Sctrl_UP		RABA_Rctrl_UP		3140	0.433121	0.0237747	0	None	None	None	None	None	None	None
XLOC_002544	3	18241741	18244968	3227	+	class_code_u	XLOC_002544	.	.	.	.	.	At3NC073980	.	.	2.5	7		5.76	Rctrl_Sctrl_UP			SIAA_Sctrl_DOWN;SABA_Sctrl_DOWN;Rctrl_Sctrl_DOWN	3228	0.302664	0.121069		1	None	AT3TE74020:HELITRONY3:RC/Helitron;	ath-miR5653	None	None	Putative siRNA-transNAT
AT1G64563	1	23975085	23978335	3250	-	ncRNA_linc		.	.	.	AT1G64563	.	At1NC089440;At1NC089420;AT1G64563	At1NC089420;At1NC089440;At1NC089430	cluster16	6.83333	11	0.186667	0.3					2921	0.345087	0.232148	0.00257622	1	None	None	None	None	None	None
XLOC_003048	3	17166854	17170214	3360	-	class_code_u	XLOC_003048	.	.	.	AT3G07475;AT3G46614;AT3G07445	.	At3NC069940	At3NC069920;At3NC069840;At3NC069940	.	2.58333	4	0.223333	0.58					1650.2	0.356744	0.220535	0.199553	4	None	None	None	None	None	None
XLOC_000667	1	638753	642177	3424	-	class_code_u	XLOC_000667	.	.	.	.	XLOC_004271	gnl|UG|At#S35211134;At1NC002330	.	.	4	8	0.935833	1.27	Rctrl_Sctrl_UP				1017	0.359882	0.17757	0.000889489	1	None	AT1TE02070:ATREP10B:RC/Helitron;	None	None	None	None
XLOC_003027	3	15611321	15614766	3445	-	class_code_u	XLOC_003027	.	.	.	AT3G06655	.	At3NC063360	At3NC063360	.	0.333333	3							2801	0.295252	0.14649	0.214641	1	56;28;85	AT3TE63115:ATLINE1A:LINE/L1;	ath-miR8166	None	None	Putative siRNA-transNAT
XLOC_004194	5	7611701	7615172	3471	+	class_code_u	XLOC_004194	.	.	.	AT5G03485;AT5G22794;AT5G22796;AT5G22799;AT5G03515;AT5G00445	XLOC_026270	At5NC028040;At5NC028060;At5NC028030	At5NC028050;At5NC028040;At5NC028030	.	20.6667	26	0.1875	0.46				RIAA_Rctrl_DOWN;RABA_Rctrl_DOWN	2443	0.345886	0.29808	0.157982	2	None	None	None	None	None	None
XLOC_004560	5	25858591	25862068	3477	+	class_code_u	XLOC_004560	.	.	.	AT5G64687	.	At5NC099441	At5NC099441	.	3.33333	8	0.73	1.05	Rctrl_Sctrl_UP				1325.33	0.356416	0.37088	0.335179	1	None	AT5TE93065:ATREP4:RC/Helitron;	None	None	None	None
XLOC_003015	3	14199992	14203473	3481	-	class_code_u	XLOC_003015	.	.	.	.	.	Seed_Group3305;At3NC056200	At3NC056191	.	0.5	2	6.46917	25.16			100_1mM_UP;RABA_Rctrl_UP		3186	0.557751	0.0287317	0	None	None	None	None	None	None	None
XLOC_003272	4	4595683	4599273	3590	+	class_code_u	XLOC_003272	Negative_SSreg_lincRNA-DH	.	.	.	.	.	.	.	3.08333	37			100_1mM_UP				1510	0.325712	0.00590181	0.00679064	1	None	AT4TE19320:HELITRON1:RC/Helitron;	None	None	None	None
AT4G16748	4	9417058	9420649	3591	-	ncRNA_linc		.	.	.	AT4G16748	.	At4NC040070;gnl|UG|At#S34116251	At4NC040060;At4NC040070	.	0	0							3592	0.283964	0.204794		1	None	None	None	None	None	None
XLOC_002246	3	3121133	3124911	3778	+	class_code_u	XLOC_002246	Positive_SSreg_lincRNA-DH;Negative_SSreg_lincRNA-DH	Negative_corr_neighbor	.	.	.	At3NC011150	At3NC011180	.	11.5833	23	0.445	0.64	Rctrl_Sctrl_UP				3698	0.426988	0.0849353	0.0019375	1	None	AT3TE13090:VANDAL6:DNA/MuDR;	None	None	None	Putative siRNA-transNAT
AT4G13495	4	7842967	7846774	3807	+	ncRNA_linc		Positive_SSreg_lincRNA-DH;Negative_SSreg_lincRNA-DH	Positive_corr_neighbor	.	AT4G06075;AT4G13493;AT4G13494;AT4G13495	.	gnl|UG|At#S35289496;gnl|UG|At#S35230801	.	cluster8	345.167	870	0.176667	0.28		100_1mM_DOWN;Rctrl_Sctrl_DOWN			859	0.362531	0.0702618	0.0417303	1	None	None	ath-miR863-3p	None	None	None
XLOC_005013	5	19987689	19991532	3843	-	class_code_u	XLOC_005013	.	.	.	AT5G07375;AT5G49305;AT5G07365	.	At5NC078380;At5NC078370;At5NC078390;At5NC078350	At5NC078380;At5NC078360;At5NC078350;At5NC078390;At5NC078370	.	3.41667	7	0.430833	0.64	Rctrl_Sctrl_UP				2285	0.402113	0.74542	0.188154	None	None	None	None	None	None	None
XLOC_003011	3	12641196	12645078	3882	-	class_code_u	XLOC_003011	.	.	.	.	.	At3NC048890;At3NC048870	At3NC048860	.	0.583333	2			Rctrl_Sctrl_UP				3811	0.385463	0.00595694	0.000492958	1	None	AT3TE52020:ATHILA4A:LTR/Gypsy;	None	None	None	None
XLOC_001967	2	13502749	13506800	4051	-	class_code_u	XLOC_001967	.	.	.	AT2G08455;AT2G08450	.	At2NC055580;At2NC055600;Seed_Group2139;At2NC055590;gnl|UG|At#S35229345	At2NC055580;At2NC055570;At2NC055590;At2NC055260;At2NC055591;At2NC055270	.	2.83333	5				Rctrl_Sctrl_DOWN			4052	0.391658	0.169724		1	None	None	None	None	None	None
XLOC_002061	2	16982378	16986528	4150	-	class_code_u	XLOC_002061	.	.	.	AT2G00890;AT2G40715;AT2G40711	.	At2NC068450;gnl|UG|At#S14233101;At2NC068440;gnl|UG|At#S25665893	RLFS_014279;At2NC068430;At2NC068440;At2NC068460;At2NC068450	.	7.66667	12	0.25	0.4					3715	0.36393	0.198769	0.3686	1	None	None	None	None	None	None
XLOC_003298	4	6666405	6670716	4311	+	class_code_u	XLOC_003298	.	.	.	AT4G02885	XLOC_021009	At4NC029350	.	.	5.91667	9	0.145833	0.5					3067.78	0.318213	0.105697	0.0905759	2	82;165;64	AT4TE28600:ATDNA2T9A:DNA/MuDR;	None	None	None	None
XLOC_003280	4	5424933	5429265	4332	+	class_code_u	XLOC_003280	.	.	.	AT4G08535	.	At4NC024640;At4NC024650;gnl|UG|At#S35306131;At4NC024630	At4NC024665;At4NC024650;At4NC024660;At4NC024640;At4NC024630	.	2.91667	6	0.6475	2.28	Rctrl_Sctrl_UP	SABA_Sctrl_DOWN	SABA_Sctrl_UP		1972.67	0.383728	0.373251	0.0818186	1	None	None	None	None	None	None
XLOC_000352	1	17585245	17589651	4406	+	class_code_u	XLOC_000352	.	.	.	AT1G09525;AT1G09545;AT1G09515;AT1G09535;AT1G09555;AT1G07417;AT1G07437	.	At1NC065820;At1NC065851;At1NC065830;gnl|UG|At#S37211370	At1NC065830;At1NC065840;At1NC065845;At1NC065850;At1NC065851;At1NC065800	.	0.75	2			Rctrl_Sctrl_UP				1448	0.358162	0.0543217		2	None	None	None	None	None	None
XLOC_000012	1	254822	259240	4418	+	class_code_u	XLOC_000012	.	.	.	AT1G04033;AT1G08775	.	At1NC000950;Seed_Group0026;gnl|UG|At#S35315170;gnl|UG|At#S11708399;At1NC000960	At1NC000980;At1NC000950	.	4.41667	6	0.613333	0.87					692.5	0.432904	0.118211	0.0486291	4	None	None	ath-miR5021	None	None	None
AT5G10278	5	3228241	3232723	4482	+	ncRNA_linc		Positive_SSreg_lincRNA-DH	Positive_corr_neighbor;Negative_corr_neighbor	.	AT5G10278;AT5G10280	.	.	.	.	16.0833	38	0.465	0.74	Rctrl_Sctrl_UP				1462.5	0.361852	0.527324	0.287011	3	None	None	None	None	None	None
AT5G43725	5	17559541	17564223	4682	+	ncRNA_linc		.	.	.	AT5G43730;AT5G43725	.	gnl|UG|At#S26538891;Group7008;gnl|UG|At#S26539701;gnl|UG|At#S34115488	.	.	11	16	1.41333	1.79				RIAA_Rctrl_DOWN;RABA_Rctrl_DOWN	497	0.390103	0.256814	0.308242	2	None	None	None	None	None	None
XLOC_000305	1	11777754	11782440	4686	+	class_code_u	XLOC_000305	.	.	.	AT1G06587;AT1G32575;AT1G06593	XLOC_001735;XLOC_001734	At1NC042990;At1NC043020;At1NC043011	At1NC043000;At1NC043010;At1NC043011;RLFS_001832;At1NC043020	.	8	12	0.134167	0.24					2221	0.355511	0.220302	0.179337	1	None	AT1TE38180:ATREP11:RC/Helitron;	None	None	None	None
XLOC_003041	3	16714661	16719354	4693	-	class_code_u	XLOC_003041	.	.	.	AT3G07155	.	At3NC068150;Seed_Group3359;At3NC068180;Group4269;At3NC068160	At3NC068160	.	0.166667	2			100_1mM_UP				903	0.363286	0.15273		1	None	AT5TE57230:ATLANTYS2:LTR/Gypsy;	None	None	None	None
XLOC_002991	3	10962160	10966864	4704	-	class_code_u	XLOC_002991	.	.	.	AT3G00540;AT3G05635	.	At3NC040560	At3NC040560	.	1.33333	3							3089.2	0.347102	0.193274	0.117376	2	None	AT1TE56285:ATHATN1:DNA/HAT;	None	None	None	None
XLOC_004902	5	14739914	14744845	4931	-	class_code_u	XLOC_004902	.	.	.	AT5G05415;AT5G05445;AT5G05425;AT5G37247	XLOC_030768	At5NC057710;At5NC057670;At5NC057690;At5NC057680	At5NC057660;At5NC057680;At5NC057690;At5NC057670	.	2.41667	5	0.146667	0.46					2827.33	0.375057	0.529927	0.378757	1	None	None	None	None	None	None
XLOC_000960	1	12380826	12385814	4988	-	class_code_u	XLOC_000960	.	.	.	AT1G09185;AT1G06737	XLOC_005954	At1NC045400;At1NC045410;gnl|UG|At#S37211711	At1NC045420;At1NC045425;At1NC045400;At1NC045410;At1NC045415;At1NC045380;At1NC045390	.	3.5	6	0.146667	0.25					2907.2	0.338725	0.127748	0.0711564	1	None	AT1TE40280:ATHATN10:DNA/HAT;	None	None	None	None
AT5G49152	5	19924322	19929377	5055	+	ncRNA_linc		.	.	.	AT5G49150;AT5G49152	.	AT5G49152	.	.	0.5	1	0.714167	1.68	Rctrl_Sctrl_UP		RIAA_Rctrl_UP	Rctrl_Sctrl_DOWN	1885.5	0.40534	0.689808	0.196414	None	None	None	None	None	None	None
XLOC_001341	2	50327	55479	5152	+	class_code_u	XLOC_001341	.	.	.	.	.	At2NC000210	.	.	0.333333	4			100_1mM_UP				2149.75	0.435168	0.149626		1	None	AT2TE17850:VANDAL6:DNA/MuDR;	None	None	None	Putative siRNA-transNAT
XLOC_002973	3	10486909	10492568	5659	-	class_code_u	XLOC_002973	.	.	.	AT3G00480;AT3G05435;AT3G05445	.	At3NC038620	At3NC038620	.	1.75	3		0.41					1426.8	0.370717	0.436797	0.128492	2	90;104;71	None	None	None	None	None
XLOC_004835	5	8244355	8251038	6683	-	class_code_u	XLOC_004835	.	.	.	AT5G24275;AT5G03725	.	At5NC030490	At5NC030470	.	1.25	3	0.42	0.63	Rctrl_Sctrl_UP	SABA_Sctrl_DOWN			4352.25	0.404395	0.257549	0.16696	None	None	None	ath-miR5021	None	None	None
XLOC_004276	5	15022084	15029102	7018	+	class_code_u	XLOC_004276	.	.	.	AT5G05525;AT5G37793;AT5G00540	XLOC_027115;XLOC_027114	gnl|UG|At#S11703607;At5NC058810;At5NC058780;At5NC058750;At5NC058770	At5NC058800;At5NC058750;At5NC058740;At5NC058790;At5NC058780	.	3.16667	6	0.478333	0.7	Rctrl_Sctrl_UP				2293	0.365429	0.288878	0.24327	1	None	AT4TE28565:ARNOLDY2:DNA/MuDR;AT5TE54235:ATREP3:RC/Helitron;	None	None	None	None
XLOC_004286	5	15515123	15522418	7295	+	class_code_u	XLOC_004286	.	.	.	AT5G00550;AT5G05785;AT5G05805;AT5G38747;AT5G38743	XLOC_027179	At5NC060840;At5NC060860;At5NC060820;At5NC060810;At5NC060830	At5NC060850;At5NC060840;At5NC060810;At5NC060830	.	5	7	0.159167	0.36					4571.9	0.342513	0.241185	0.201316	2	62;83;69	AT1TE56285:ATHATN1:DNA/HAT;	None	None	None	None
XLOC_004851	5	8955824	8963853	8029	-	class_code_u	XLOC_004851	.	.	.	AT5G25756;AT5G25755;AT5G04065	XLOC_030131	gnl|UG|At#S26539751;Group6700;At5NC033030;At5NC033040;At5NC033000;At5NC033020;At5NC032990	At5NC033030;At5NC033050;At5NC033055;At5NC033010;At5NC033040;At5NC033045;At5NC033060;At5NC033020	cluster1	12.5	18	0.31	0.45					3424.27	0.346575	0.145203	0.215186	1	50;61;68	AT5TE32420:ATHILA:LTR/Gypsy;	None	None	None	Putative siRNA-transNAT
