# Supplementary material for: Prediction of regulatory long intergenic non-coding RNAs acting in trans through base-pairing interactions
Source: BMC Genomics. 2019 Jul 22;20:601. doi: 10.1186/s12864-019-5946-0 (PMC6647327; doi:10.1186/s12864-019-5946-0)
Supplement: Supplementary file 10 — Table S2. Expression level of lincRNAs under various experimental conditions. (XLSX 123 kb) [file 12864_2019_5946_MOESM10_ESM.xlsx]

## Sheet: Legend
FC	Fold change
adjPval	Adjusted P value
BCT	Below calculation threshold

## Sheet: SummaryFCpval
LocusID	SACC_Sctrl_FC	SACC_Sctrl_adjPval	SMeJA_Sctrl_FC	SMeJA_Sctrl_adjPval	100_1mM_FC	100_1mM_adjPval	Rctrl_Sctrl_FC	Rctrl_Sctrl_adjPval	SIAA_Sctrl_FC	SIAA_Sctrl_adjPval	RIAA_Rctrl_FC	RIAA_Rctrl_adjPval	SABA_Sctrl_FC	SABA_Sctrl_adjPval	RABA_Rctrl_FC	RABA_Rctrl_adjPval	RACC_Rctrl_FC	RACC_Rctrl_adjPval	RMeJA_Rctrl_FC	RMeJA_Rctrl_adjPval
AT2G18440	1	1	1.01	0.99	1.27	BCT	0.51	7.5e-21	1.02	1	1.05	0.83	1.22	0.27	1.29	0.0094	1.05	1	1.23	0.28
XLOC_005029	1.22	1	1.15	0.87	0.57	0.34	0.26	0.00025	0.87	1	0.84	0.78	0.48	0.087	0.58	0.16	1.14	1	0.77	0.61
XLOC_005027	BCT	BCT	1.07	BCT	1.01	BCT	1.19	BCT	1.25	BCT	3.73	6e-06	BCT	BCT	0.92	BCT	1.03	BCT	1.02	BCT
XLOC_005022	1.08	1	1.44	BCT	1.38	BCT	3.25	0.093	1.03	BCT	0.72	BCT	1.33	BCT	0.79	0.65	1.05	BCT	1.17	BCT
XLOC_004851	1.22	1	1.35	0.3	1.57	0.42	1.33	0.059	1.14	1	0.88	0.62	1.82	0.00027	1.32	0.039	1.03	1	1.07	0.82
XLOC_004852	0.92	1	0.88	BCT	1.33	0.67	0.93	0.93	0.92	BCT	1.1	BCT	0.89	BCT	1.36	0.56	1.01	BCT	1.23	BCT
XLOC_004858	0.88	1	0.86	BCT	0.45	0.17	3.17	0.034	1.03	BCT	0.73	0.55	0.85	BCT	0.44	0.048	0.97	BCT	0.77	0.6
AT2G06562	BCT	BCT	BCT	BCT	BCT	BCT	BCT	BCT	BCT	BCT	BCT	BCT	BCT	BCT	1.13	BCT	BCT	BCT	1.1	BCT
XLOC_002844	1.03	1	1.47	0.49	0.46	0.12	0.55	0.34	1.03	1	1.03	0.97	0.83	0.74	0.82	0.71	0.95	BCT	1.43	0.45
XLOC_002841	0.96	1	0.98	BCT	1.5	0.47	3.51	0.025	0.87	BCT	0.62	0.25	0.78	BCT	0.86	0.76	1	BCT	1.48	0.37
XLOC_001004	BCT	BCT	1.45	BCT	0.9	0.86	6.45	0.0051	1.03	BCT	0.61	0.21	BCT	BCT	0.35	0.014	0.84	BCT	1.56	0.3
XLOC_001000	0.85	1	0.64	0.29	0.31	0.027	0.16	1.2e-07	0.69	1	0.97	0.97	0.81	BCT	0.3	4e-05	1	1	0.56	0.077
XLOC_001003	0.67	1	0.92	0.93	0.81	0.78	1.41	0.31	0.94	1	1.37	0.3	0.42	0.031	0.56	0.057	1.05	1	0.72	0.32
XLOC_004385	1.01	1	1.11	BCT	1.11	BCT	4.62	0.016	0.99	BCT	0.61	0.22	1.05	BCT	0.62	0.32	0.75	BCT	1.72	0.17
XLOC_002068	0.97	BCT	0.95	BCT	1.08	0.93	2.55	0.18	1.02	BCT	1.28	0.67	1.07	BCT	0.43	BCT	0.84	BCT	0.64	BCT
XLOC_003331	1.12	1	1.15	BCT	1.05	BCT	5.7	0.0025	1.02	BCT	1	1	1.06	BCT	0.66	0.33	1.11	BCT	0.98	0.97
XLOC_001780	0.99	1	0.94	0.94	0.36	0.00046	0.15	4e-17	0.83	1	1.12	0.86	0.61	0.029	0.64	0.21	1.07	BCT	1.05	0.94
XLOC_001781	1.18	1	1.15	0.87	1.06	0.92	1.27	0.54	1.17	1	0.95	0.95	0.77	0.6	0.85	0.62	1.18	0.98	0.85	0.73
XLOC_001789	0.77	1	0.83	BCT	0.81	0.7	0.32	0.096	1.08	1	1	BCT	0.5	0.13	1.18	0.73	1.02	BCT	0.99	BCT
XLOC_001877	BCT	BCT	BCT	BCT	1.06	BCT	1.84	BCT	BCT	BCT	0.85	BCT	1.14	BCT	2.55	0.033	1	BCT	0.85	BCT
XLOC_001873	0.98	1	1.15	BCT	1.3	BCT	1.33	0.71	0.98	BCT	0.78	BCT	1.01	BCT	0.73	BCT	0.94	BCT	1.32	BCT
XLOC_001442	0.95	1	1.08	0.94	2.19	BCT	0.37	0.072	0.85	1	0.74	BCT	0.8	0.69	0.62	0.32	1.1	BCT	1.6	0.27
AT4G31408	0.87	1	0.95	BCT	1.32	0.69	0.62	0.44	0.88	BCT	1.15	BCT	1.08	0.9	1.74	0.23	1.05	BCT	1.34	BCT
XLOC_003234	0.95	1	0.88	0.89	0.88	BCT	0.07	2.6e-05	0.87	1	BCT	BCT	0.79	0.64	BCT	BCT	BCT	BCT	BCT	BCT
XLOC_003235	1.01	1	0.93	BCT	1.4	0.61	4.91	4.4e-05	1.12	1	1.17	0.71	1.86	0.16	1.12	0.7	0.83	0.93	0.65	0.18
XLOC_003237	1.02	1	0.88	0.86	1.55	0.13	4.16	5.7e-22	1.09	1	1.07	0.75	2.02	0.0012	1.54	0.0038	1.11	0.97	0.88	0.5
XLOC_003233	0.97	BCT	0.95	BCT	BCT	BCT	1.56	0.56	0.96	BCT	1.21	BCT	0.97	BCT	0.6	BCT	1.06	BCT	1.14	BCT
AT3G25795	0.78	1	1.64	0.3	39.12	9.2e-25	2.26	0.019	0.78	1	0.64	0.11	2.62	0.0038	1.19	0.57	0.76	0.7	0.83	0.6
AT1G58808	BCT	BCT	BCT	BCT	BCT	BCT	1.22	BCT	BCT	BCT	0.95	BCT	BCT	BCT	0.91	BCT	0.98	BCT	0.95	BCT
XLOC_003440	1.01	1	0.89	0.88	0.95	0.95	1.06	0.89	0.96	1	0.67	0.38	0.8	0.66	1.04	0.94	0.83	BCT	0.68	0.37
AT3G60238	BCT	BCT	BCT	BCT	BCT	BCT	BCT	BCT	BCT	BCT	BCT	BCT	BCT	BCT	BCT	BCT	BCT	BCT	BCT	BCT
XLOC_000879	0.89	1	0.73	0.62	0.73	0.62	1.12	0.76	0.72	1	1.38	0.38	0.46	0.042	0.68	0.26	1.04	1	0.73	0.5
XLOC_000870	1.02	1	1.17	BCT	1.16	0.84	0.67	0.58	0.98	1	0.82	BCT	0.83	BCT	0.64	BCT	1.06	BCT	1.03	BCT
AT5G10278	0.99	1	1.17	0.84	2.01	0.11	9.13	4.5e-23	1.19	1	0.71	0.26	1.06	0.91	0.75	0.22	0.89	0.97	0.76	0.17
XLOC_000048	0.86	1	0.73	BCT	1.18	BCT	0.28	0.025	0.88	1	0.92	BCT	0.59	0.28	0.66	BCT	0.97	BCT	1	BCT
XLOC_000046	0.82	1	1.01	0.99	0.41	0.0031	0.64	0.063	0.86	1	0.98	0.98	0.92	0.82	1.03	0.92	1.11	1	0.83	0.64
XLOC_000041	1.11	1	1.04	BCT	0.94	BCT	3.15	0.1	BCT	BCT	1.11	BCT	1.09	BCT	0.52	BCT	0.98	BCT	0.83	BCT
XLOC_003002	0.94	1	0.95	BCT	0.8	0.75	1.75	0.34	0.91	1	0.85	0.81	1.07	0.92	1.73	0.17	0.9	BCT	0.68	0.4
XLOC_003001	0.86	1	0.85	BCT	0.38	0.066	0.83	0.73	0.82	1	1.05	0.95	0.55	0.2	1.25	0.63	0.89	BCT	0.94	0.93
XLOC_003006	0.97	1	0.98	BCT	1.05	BCT	4.47	0.013	1	BCT	1.35	0.55	0.89	BCT	0.94	0.91	0.98	BCT	0.9	0.87
XLOC_003004	1.01	1	1.22	BCT	0.84	BCT	2.87	0.014	1.09	1	0.99	0.99	0.97	0.97	0.92	0.85	0.95	1	0.81	0.64
XLOC_000998	BCT	BCT	1.07	BCT	BCT	BCT	3.98	0.047	1.03	BCT	0.97	BCT	BCT	BCT	0.73	0.55	1.02	BCT	0.93	BCT
XLOC_000621	1.18	1	0.94	0.95	0.77	0.58	1.56	0.16	0.99	1	1.01	0.99	0.75	0.51	0.86	0.72	0.93	1	1.36	0.51
AT3G11415	1.21	1	1.1	BCT	0.43	0.12	1.59	0.54	1.26	BCT	1.52	0.32	7.94	3.3e-08	4.83	1.8e-05	0.96	BCT	0.99	BCT
XLOC_003629	1.09	1	0.96	BCT	1.37	BCT	2.89	0.12	1	BCT	0.98	BCT	0.92	BCT	1.07	0.91	1.08	BCT	0.85	BCT
XLOC_003628	1	1	0.75	BCT	0.62	0.44	0.91	0.86	1.07	1	1.34	0.58	0.51	0.15	1.09	0.88	0.95	BCT	0.72	0.51
XLOC_001700	BCT	BCT	BCT	BCT	2.94	0.043	BCT	BCT	BCT	BCT	BCT	BCT	BCT	BCT	BCT	BCT	BCT	BCT	BCT	BCT
XLOC_001706	1.04	1	0.98	0.99	1.52	0.22	0.87	0.78	0.85	1	1.47	0.35	1.33	0.53	1.21	0.65	1.11	BCT	1.22	0.71
XLOC_001707	0.91	1	0.94	BCT	1.96	0.24	5.36	0.0014	1.01	BCT	0.66	0.31	1.49	BCT	2.17	0.0069	1.17	BCT	0.96	0.95
XLOC_001774	0.96	1	1.13	BCT	6.43	1.1e-05	1.81	0.28	1.5	0.92	1.16	0.83	1	BCT	0.86	0.77	1.06	BCT	1.41	0.42
XLOC_002061	0.97	1	1.1	0.88	0.63	0.24	0.51	0.0019	1.03	1	1.15	0.78	0.9	0.71	0.81	0.49	1.1	1	1.14	0.74
XLOC_000983	1.28	1	1.39	0.52	0.68	0.55	1.58	0.25	1.33	1	0.69	0.42	1.9	0.03	1.02	0.97	0.88	1	0.77	0.57
XLOC_000982	0.93	1	1.42	BCT	1.45	0.57	5.78	5.3e-05	0.98	1	1.07	0.92	0.97	BCT	0.85	0.65	1.04	1	1.44	0.39
XLOC_000980	0.94	1	0.76	0.52	1.16	0.83	1.12	0.64	0.97	1	0.69	0.23	0.94	0.87	0.54	0.0088	1.16	0.99	0.99	0.99
XLOC_000987	0.8	1	0.58	0.027	0.11	3.4e-09	0.28	5.1e-09	0.7	0.93	0.94	0.93	0.63	0.026	0.45	0.016	0.85	0.99	0.88	0.82
XLOC_000985	0.75	1	0.7	0.53	0.12	3.1e-12	0.09	7.5e-11	0.75	1	0.93	0.94	0.26	7.7e-05	0.66	0.4	1.03	BCT	0.72	0.48
XLOC_001168	1.02	BCT	1.04	BCT	0.94	BCT	1.97	BCT	BCT	BCT	0.94	BCT	BCT	BCT	0.71	BCT	1.18	BCT	0.88	BCT
XLOC_003987	1.07	1	1.3	BCT	1.06	BCT	1.09	BCT	1	BCT	1	BCT	1	BCT	1.87	0.17	1.13	BCT	2.22	0.017
XLOC_001290	1.06	1	1.1	BCT	0.68	0.53	0.74	0.66	1.09	1	1.18	0.81	1.02	0.98	1.5	0.38	1.1	BCT	1.14	0.84
AT5G06165	0.86	1	0.81	0.69	0.29	0.0016	0.79	0.23	0.84	1	1.62	0.03	0.5	0.0079	0.59	0.0057	1	1	0.77	0.27
XLOC_005134	0.92	1	0.91	BCT	1.07	0.94	4.9	1.9e-05	1.03	1	1.61	0.045	0.77	0.63	0.49	0.0064	0.92	1	0.64	0.11
XLOC_003472	BCT	BCT	BCT	BCT	BCT	BCT	BCT	BCT	1.07	BCT	2.26	BCT	BCT	BCT	BCT	BCT	1.04	BCT	BCT	BCT
XLOC_003471	1.04	1	BCT	BCT	0.92	BCT	BCT	BCT	1.38	BCT	7.19	1.9e-13	BCT	BCT	1.14	BCT	1.02	BCT	BCT	BCT
XLOC_003478	0.78	1	1.62	0.15	5.84	2.8e-06	0.03	1.8e-16	0.73	1	0.98	BCT	1.92	0.0053	0.73	BCT	1.05	BCT	1.01	BCT
XLOC_000832	1.35	1	1.44	BCT	0.99	0.99	2.56	0.1	1.27	1	1.69	0.19	1.4	0.52	0.61	0.25	1.39	BCT	1.32	0.56
XLOC_001937	0.96	1	0.87	BCT	0.94	BCT	4.73	0.0014	0.93	BCT	0.88	0.85	0.86	BCT	0.52	0.12	0.96	BCT	0.76	0.53
XLOC_000517	0.96	1	0.94	BCT	0.83	BCT	1.73	0.46	0.92	BCT	1.07	BCT	1.46	BCT	0.99	0.99	0.98	BCT	1.07	BCT
AT5G28824	1.02	BCT	1.04	BCT	BCT	BCT	BCT	BCT	BCT	BCT	BCT	BCT	BCT	BCT	1.14	BCT	1.02	BCT	BCT	BCT
XLOC_004141	BCT	BCT	BCT	BCT	0.49	0.22	BCT	BCT	1.35	BCT	BCT	BCT	BCT	BCT	BCT	BCT	BCT	BCT	BCT	BCT
XLOC_001312	1.04	1	1.04	BCT	0.72	BCT	0.63	0.52	1.09	BCT	1.23	BCT	1.16	BCT	0.76	BCT	1.2	BCT	1.05	BCT
XLOC_001315	0.99	1	0.98	BCT	1.07	BCT	2.6	0.16	0.96	BCT	0.63	BCT	1.01	BCT	0.54	0.19	0.88	BCT	0.7	0.44
XLOC_002661	0.81	1	0.98	BCT	2.33	BCT	0.59	0.34	0.85	1	0.91	BCT	1.93	0.14	0.94	0.92	1.02	BCT	1.72	0.17
XLOC_004789	1.09	1	0.95	BCT	1.44	0.59	2.59	0.17	0.96	BCT	0.86	BCT	1.15	BCT	2.45	0.026	0.99	BCT	1.09	BCT
XLOC_004784	BCT	BCT	BCT	BCT	1.38	BCT	BCT	BCT	BCT	BCT	1.05	BCT	BCT	BCT	BCT	BCT	BCT	BCT	1.88	BCT
XLOC_000492	0.82	1	0.96	BCT	1.18	0.8	2.27	0.065	0.72	BCT	0.78	0.67	0.42	BCT	0.22	0.00013	0.87	BCT	1.14	0.81
XLOC_000496	0.96	1	0.8	0.75	2.01	0.041	7.15	2.6e-09	0.79	1	0.8	0.42	0.81	0.67	1	0.99	1.14	1	0.74	0.3
XLOC_002256	1.02	1	1.21	BCT	0.51	BCT	0.47	0.27	1.03	BCT	1.14	BCT	0.77	BCT	1.26	BCT	1.14	BCT	0.89	BCT
XLOC_002258	0.98	BCT	1	BCT	0.91	BCT	2.37	0.23	1.03	BCT	0.85	BCT	0.92	BCT	0.77	0.56	0.92	BCT	0.87	BCT
XLOC_003121	1.12	1	1.1	BCT	1.7	0.33	7.43	0.00019	1.4	BCT	0.82	0.72	1.6	BCT	1.05	0.9	0.88	BCT	1.03	0.97
XLOC_001506	1.03	1	1.06	BCT	1.27	0.74	1.09	0.92	0.96	BCT	1.01	BCT	0.99	BCT	0.9	0.85	1.01	BCT	0.89	BCT
XLOC_000907	0.79	1	1.23	0.78	1.58	0.48	1.5	0.37	0.66	0.71	0.53	0.07	0.34	0.011	0.23	0.00024	0.86	BCT	3.49	3.7e-07
AT4G01533	0.94	1	0.97	0.98	1.26	0.71	5.54	5.8e-09	0.92	1	1.21	0.59	0.77	0.6	1	0.99	1.12	1	0.8	0.46
XLOC_004373	1	1	0.9	BCT	1.32	BCT	0.25	0.046	1.04	BCT	BCT	BCT	2.31	0.055	BCT	BCT	BCT	BCT	1.06	BCT
XLOC_002435	1.08	1	0.83	BCT	9.04	1.6e-07	8.64	3e-07	1.05	BCT	0.69	0.26	1.11	BCT	1.4	0.13	1.22	0.88	0.67	0.22
XLOC_002437	1.05	1	0.44	0.0001	3.43	5.3e-06	0.94	0.79	0.85	1	1.08	0.86	0.47	0.016	0.7	0.17	1.2	0.76	0.8	0.51
XLOC_002436	0.93	1	0.94	BCT	1.32	0.66	0.89	0.89	0.95	BCT	0.91	BCT	1.15	BCT	1.94	0.15	0.98	BCT	0.99	BCT
XLOC_000288	0.83	1	0.96	0.96	0.55	0.057	0.88	0.56	0.95	1	0.89	0.76	0.71	0.25	0.55	9.6e-05	0.98	1	0.76	0.12
XLOC_000280	1.01	1	0.99	BCT	1.07	BCT	1.62	0.51	0.99	BCT	0.98	BCT	1.09	BCT	0.81	0.7	1.13	BCT	1.04	BCT
XLOC_003740	0.92	1	0.99	BCT	0.77	0.7	1.09	0.91	0.85	BCT	0.83	BCT	1	BCT	1.53	0.38	1.02	BCT	1.44	0.42
XLOC_003744	1.02	BCT	1.04	BCT	1.06	BCT	3.98	0.047	BCT	BCT	0.6	BCT	BCT	BCT	0.43	BCT	0.94	BCT	0.8	BCT
XLOC_000139	BCT	BCT	BCT	BCT	0.87	BCT	2.25	0.24	BCT	BCT	1.66	0.2	BCT	BCT	0.91	0.85	1.03	BCT	1.13	BCT
XLOC_001428	0.89	1	1.34	0.56	0.81	0.75	0.09	2e-12	0.89	1	1.21	0.77	0.43	0.0091	0.54	0.17	1.05	BCT	1.31	0.6
XLOC_001426	0.83	1	0.9	0.91	0.25	0.004	0.62	0.3	1.02	1	1.16	0.83	0.65	0.4	1.02	0.97	1.18	BCT	1.25	0.68
XLOC_001425	0.93	1	1.27	BCT	1.08	0.92	1.28	0.73	1.09	1	0.98	0.98	1.55	0.35	0.86	0.78	0.93	BCT	0.94	0.93
XLOC_001423	1.02	BCT	1.11	BCT	1.65	0.4	5.15	0.016	1.24	BCT	1.15	0.85	1.24	BCT	0.93	0.9	1.22	BCT	1.2	0.75
XLOC_001421	1.08	1	1.01	0.99	0.27	7.7e-05	0.71	0.21	0.79	1	1.26	0.56	0.64	0.16	0.45	0.014	1.07	1	1.16	0.73
AT2G06002	0.99	1	1.12	0.9	0.17	9e-06	0.02	1.2e-11	1.15	1	1.09	BCT	1.44	0.31	BCT	BCT	BCT	BCT	BCT	BCT
XLOC_003934	0.82	1	0.83	0.8	4.96	8.9e-05	1.38	0.14	0.84	1	1.02	0.95	1.19	0.58	1.69	1.7e-07	1.22	0.73	1.27	0.068
AT2G15128	1.19	1	0.94	0.93	0.27	1.7e-13	1.22	0.38	1.03	1	0.97	0.96	0.58	0.00025	0.71	0.2	0.91	1	0.72	0.26
XLOC_001493	1.02	1	1.69	BCT	1.09	BCT	2.75	0.12	0.98	BCT	0.71	BCT	1.06	BCT	0.96	0.94	0.95	BCT	2.05	0.033
XLOC_004920	1.05	1	1.54	0.19	0.78	0.47	0.31	9.9e-13	1.12	1	1.29	0.35	2.4	4.1e-09	3.4	7.2e-09	1.75	0.0072	1.15	0.71
XLOC_004925	BCT	BCT	BCT	BCT	6.44	0.00019	BCT	BCT	BCT	BCT	BCT	BCT	BCT	BCT	BCT	BCT	BCT	BCT	BCT	BCT
XLOC_000716	1.02	BCT	1.04	BCT	1.19	BCT	3.53	0.071	1.03	BCT	1.15	BCT	2.93	0.01	9.18	2e-10	1.12	BCT	1.11	BCT
XLOC_001390	0.86	1	0.56	BCT	1.1	BCT	0.05	7.8e-07	0.92	1	BCT	BCT	0.65	0.31	1.5	BCT	1.04	BCT	BCT	BCT
XLOC_001393	0.89	1	0.85	0.85	0.44	0.13	0.05	1.8e-07	1.02	1	BCT	BCT	1.16	0.77	BCT	BCT	BCT	BCT	1.06	BCT
XLOC_001399	0.82	1	0.92	BCT	1.11	0.9	0.5	0.28	0.89	BCT	0.87	BCT	0.9	BCT	0.82	BCT	0.98	BCT	0.99	BCT
XLOC_001398	1	1	0.77	BCT	0.44	0.14	0.12	0.0013	0.95	1	BCT	BCT	1.79	0.19	BCT	BCT	1.03	BCT	BCT	BCT
AT1G67105	1.18	1	1.03	0.98	0.73	0.54	0.91	0.68	0.91	1	0.56	0.0071	1.48	0.19	0.75	0.15	1.36	0.43	0.91	0.8
AT5G38005	0.96	1	1.15	0.77	0.72	0.21	3.87	9.6e-28	0.8	1	0.8	0.18	1.09	0.81	0.96	0.79	0.97	1	1.49	0.032
AT3G05152	0.86	1	0.77	0.71	0.72	0.64	1.72	0.087	0.8	1	1.08	0.9	0.8	0.64	0.75	0.45	0.88	1	0.82	0.65
XLOC_004884	0.99	1	1.06	BCT	0.99	BCT	0.99	1	1.02	BCT	0.9	BCT	1.05	BCT	0.82	BCT	0.97	BCT	1.24	BCT
XLOC_004880	0.92	1	0.84	BCT	9.9	6.6e-09	0.51	0.33	0.86	BCT	0.87	BCT	0.8	BCT	0.99	BCT	0.96	BCT	0.92	BCT
XLOC_002834	0.76	1	0.94	0.95	1.82	0.33	0.13	5.9e-07	1.06	1	1.19	0.79	1.38	0.51	1.7	0.16	0.99	BCT	1.54	0.28
XLOC_002586	BCT	BCT	BCT	BCT	BCT	BCT	1.36	BCT	BCT	BCT	1.48	BCT	BCT	BCT	0.87	BCT	1.07	BCT	0.92	BCT
XLOC_002580	1.02	1	0.95	BCT	3.32	0.024	1.02	0.99	1.01	BCT	0.88	BCT	0.89	BCT	0.79	BCT	0.98	BCT	0.95	BCT
XLOC_002051	1.02	1	1.1	BCT	1.52	0.53	4.73	0.018	1	BCT	0.89	0.88	1.1	BCT	0.71	0.5	0.93	BCT	1	1
XLOC_001808	0.97	1	0.97	BCT	1.54	0.45	1.69	0.4	0.92	1	1.09	0.92	0.89	BCT	0.85	0.75	1.04	BCT	1.24	0.68
XLOC_001805	BCT	BCT	1.09	BCT	1.15	BCT	4.69	0.024	1.12	BCT	0.7	BCT	BCT	BCT	0.45	0.077	0.84	BCT	0.82	BCT
XLOC_001806	1.05	1	0.92	BCT	1.74	0.37	0.7	0.6	0.98	BCT	1.11	BCT	1.1	BCT	1.02	BCT	1	BCT	0.95	BCT
AT4G08035	1.01	1	1.01	0.99	0.99	BCT	1.04	0.87	1.02	1	1.11	0.74	1.02	0.96	1.01	0.97	0.95	1	1.03	0.91
XLOC_000201	0.84	1	0.68	BCT	5.01	0.0001	0.5	0.14	0.82	1	0.68	BCT	0.56	0.21	0.61	0.3	0.87	BCT	0.81	BCT
XLOC_002112	BCT	BCT	BCT	BCT	BCT	BCT	BCT	BCT	1.03	BCT	2	BCT	BCT	BCT	BCT	BCT	BCT	BCT	BCT	BCT
XLOC_002113	BCT	BCT	BCT	BCT	0.93	BCT	4.82	0.021	1.07	BCT	1.01	0.99	BCT	BCT	0.57	0.24	0.87	BCT	0.66	BCT
XLOC_002118	1	1	0.94	BCT	BCT	BCT	0.73	BCT	0.98	BCT	1.01	BCT	1.78	BCT	7	5.6e-07	0.98	BCT	1.01	BCT
XLOC_003241	0.91	1	1	1	0.84	0.76	2.79	0.0025	0.84	1	1.13	0.82	1.03	0.95	1.42	0.14	1.1	1	1.28	0.46
AT1G24068	1.06	1	1.31	BCT	1.05	0.95	5.01	0.00077	0.93	BCT	0.72	0.46	0.84	BCT	0.32	0.0013	1.08	BCT	0.74	0.5
XLOC_003939	0.8	1	0.64	0.38	0.45	0.14	0.67	0.25	0.82	1	1.42	0.37	1	0.99	0.93	0.85	1.12	BCT	1.15	0.79
AT1G55525	0.89	1	2.22	0.025	1.61	BCT	3.27	0.035	0.91	BCT	1.18	0.8	1.04	0.95	1.55	0.24	0.91	BCT	11.96	2.4e-30
XLOC_000824	0.95	1	1.82	BCT	3.73	0.013	1.27	0.74	0.86	BCT	0.98	BCT	1.3	BCT	1.74	0.23	1.18	BCT	8.09	5.2e-16
XLOC_000828	1.05	1	0.92	BCT	0.92	BCT	1.51	0.58	0.94	BCT	1.17	BCT	0.89	BCT	0.66	BCT	0.94	BCT	0.84	BCT
XLOC_004232	1.28	1	1.12	0.89	0.76	0.43	1.67	0.054	1.05	1	0.73	0.31	1.52	0.25	1.07	0.83	0.99	1	1.17	0.66
XLOC_004499	BCT	BCT	1.31	BCT	1.07	BCT	1.51	BCT	1.04	BCT	1.18	BCT	1.09	BCT	1.09	BCT	1.07	BCT	3.2	0.00022
XLOC_000075	0.94	1	1.3	0.22	3.62	7.1e-05	1.51	0.045	0.95	1	0.83	0.59	1.05	0.81	0.59	0.0029	0.94	1	0.79	0.35
XLOC_000073	BCT	BCT	1.04	BCT	0.65	BCT	1.19	BCT	1.03	BCT	0.96	BCT	2.66	BCT	1.05	BCT	0.98	BCT	0.96	BCT
AT1G49952	0.98	1	1.06	BCT	0.73	BCT	1.05	0.95	1.08	1	0.96	0.97	1.17	0.79	1.44	0.42	1.01	BCT	1.14	0.83
XLOC_001676	BCT	BCT	BCT	BCT	BCT	BCT	1.19	BCT	BCT	BCT	1.01	BCT	2.24	BCT	5.64	1.7e-05	1.11	BCT	0.96	BCT
XLOC_002324	1.02	BCT	1.15	BCT	2.19	BCT	3.35	0.085	BCT	BCT	0.66	BCT	BCT	BCT	0.59	BCT	0.89	BCT	2.26	0.019
AT1G31258	1.03	1	0.9	0.72	0.93	0.85	0.87	0.11	0.99	1	1.15	0.4	1.18	0.14	1.41	0.0068	1.13	0.8	0.93	0.83
AT3G60176	1.02	BCT	1.04	BCT	BCT	BCT	1.36	BCT	BCT	BCT	1	BCT	BCT	BCT	0.95	BCT	0.96	BCT	0.92	BCT
AT4G10507	0.98	1	1	BCT	1.03	BCT	6.29	0.00078	1	BCT	0.83	0.75	2.68	0.024	3.18	0.00026	1.23	BCT	1.32	0.48
XLOC_003679	0.73	1	0.82	BCT	1.21	0.77	3.84	5.1e-05	1.37	1	2.96	4.1e-12	0.56	0.23	0.82	0.54	0.91	1	1.21	0.59
XLOC_003672	0.95	1	0.73	0.62	0.34	0.0038	0.1	3.4e-06	1.03	1	0.83	BCT	3.68	6.2e-08	2.1	0.1	1.15	BCT	0.99	BCT
XLOC_001046	1.02	1	0.48	0.019	9.61	1.3e-07	4.94	5.5e-13	0.9	1	0.89	0.8	0.16	7.2e-08	0.45	0.007	1.15	1	0.58	0.12
XLOC_004806	1.06	1	0.9	BCT	0.46	BCT	0.14	0.00074	1.03	1	0.95	BCT	0.42	0.052	0.8	BCT	0.95	BCT	1.07	BCT
XLOC_000615	0.99	1	1.08	BCT	1.13	0.88	1.14	0.86	1.15	BCT	1.06	BCT	0.97	BCT	1.23	BCT	1.56	BCT	1.57	BCT
XLOC_000610	0.96	1	1.02	0.98	1.16	0.6	1.22	0.11	1	1	1.16	0.34	0.82	0.41	0.81	0.13	0.87	0.65	0.75	0.0077
XLOC_002506	0.98	1	0.94	BCT	BCT	BCT	2.64	0.13	0.97	BCT	0.84	0.79	0.8	BCT	1.16	0.77	0.93	BCT	0.95	0.95
XLOC_002501	0.98	1	0.82	BCT	1.26	0.74	0.15	0.0032	0.9	1	0.96	BCT	0.73	0.55	0.92	BCT	1.02	BCT	0.96	BCT
XLOC_002500	BCT	BCT	BCT	BCT	2.8	0.055	BCT	BCT	BCT	BCT	BCT	BCT	BCT	BCT	BCT	BCT	BCT	BCT	BCT	BCT
XLOC_002538	0.75	1	0.5	BCT	0.65	BCT	0.06	6.5e-06	0.79	1	BCT	BCT	0.52	0.14	BCT	BCT	BCT	BCT	BCT	BCT
XLOC_003363	1.12	1	1	BCT	1.51	0.53	2.81	0.14	1.03	BCT	0.74	BCT	0.99	BCT	0.86	0.79	0.94	BCT	0.8	BCT
XLOC_003360	0.97	1	0.89	BCT	1.13	BCT	0.99	1	0.92	BCT	0.87	BCT	1	BCT	1.44	0.47	0.93	BCT	1.06	BCT
XLOC_001884	BCT	BCT	BCT	BCT	BCT	BCT	BCT	BCT	1.03	BCT	2.61	0.0015	BCT	BCT	BCT	BCT	1.03	BCT	BCT	BCT
XLOC_001881	0.77	1	0.57	0.16	0.94	0.93	0.03	1.1e-10	0.81	1	1.05	BCT	1.08	0.87	1.21	BCT	BCT	BCT	BCT	BCT
XLOC_001889	1.23	1	1.35	0.62	0.79	0.72	1.46	0.43	1.15	1	0.74	0.58	1.12	0.85	1.01	0.99	0.76	BCT	0.81	0.69
XLOC_001888	1.04	1	1.28	BCT	BCT	BCT	0.89	0.89	1.23	BCT	0.85	BCT	1.37	BCT	0.87	BCT	1	BCT	0.91	BCT
XLOC_002283	0.97	1	0.85	BCT	2.32	0.14	1.23	0.75	0.86	BCT	1.05	0.95	1.05	BCT	1.15	0.8	1.23	BCT	0.77	BCT
XLOC_002280	1.16	1	1.23	0.75	0.96	0.96	0.83	0.66	1.11	1	0.66	0.33	1.76	0.061	0.96	0.94	0.79	0.9	0.81	0.68
XLOC_002284	0.96	1	0.65	0.39	4.46	0.00045	0.13	9.3e-08	0.64	0.78	0.83	BCT	1.39	0.26	0.66	0.4	1.09	BCT	0.77	BCT
XLOC_002289	1.04	1	0.91	BCT	0.87	0.86	2.4	0.13	0.82	BCT	0.7	0.48	0.98	BCT	0.87	0.79	0.86	BCT	0.69	0.43
AT2G32795	1.03	1	1.09	0.88	0.63	0.08	0.32	5.3e-11	1.03	1	1.12	0.79	1.43	0.074	1.46	0.024	1.15	0.97	1.1	0.78
XLOC_005249	1.03	1	1.17	0.83	0.95	0.95	0.45	0.23	1.08	1	1.06	BCT	1.11	0.86	0.99	0.98	0.95	BCT	0.67	BCT
XLOC_005248	1.09	1	1.1	BCT	0.81	0.77	0.72	0.66	1	1	1.08	BCT	1.2	0.75	0.93	0.9	0.97	BCT	0.96	BCT
XLOC_005247	1.17	1	1.24	BCT	0.81	0.75	1.58	0.54	1.36	BCT	0.89	BCT	1.58	BCT	0.66	BCT	0.94	BCT	0.89	BCT
XLOC_005246	0.95	1	1.27	0.72	1.57	0.4	0.23	9.4e-05	0.96	1	1.32	0.62	0.96	0.93	1.24	0.66	1.09	BCT	0.92	0.9
XLOC_005244	1.18	1	1.21	0.79	1.04	0.94	0.31	1.5e-05	1.07	1	0.96	0.96	1	1	1.09	0.84	0.9	BCT	1.21	0.69
XLOC_005243	0.99	1	1	BCT	1.39	BCT	0.55	0.37	0.93	BCT	0.9	BCT	1.03	BCT	1.27	0.66	0.95	BCT	0.93	BCT
XLOC_005242	1	1	0.81	BCT	0.64	0.47	0.65	0.51	0.91	1	1.01	BCT	1.34	0.59	0.69	0.46	0.95	BCT	0.97	BCT
XLOC_004386	0.97	BCT	1.34	BCT	2.88	0.049	2.03	0.33	0.99	BCT	0.8	BCT	0.97	BCT	1.29	0.64	0.88	BCT	4.53	4.6e-08
XLOC_004653	1.07	1	0.95	0.93	0.91	0.76	1.16	0.39	0.98	1	1.09	0.63	1.28	0.25	1.5	8.1e-05	1.07	1	1.07	0.75
XLOC_004658	0.93	1	0.89	BCT	10.79	1.1e-07	1.9	0.38	0.92	BCT	0.86	BCT	1.62	BCT	1.64	0.3	0.93	BCT	0.86	BCT
XLOC_003441	0.97	BCT	0.99	BCT	BCT	BCT	3.73	0.043	0.99	BCT	0.7	BCT	0.89	BCT	0.37	0.024	0.9	BCT	0.58	BCT
XLOC_001967	1.01	1	1.14	0.88	0.95	0.95	0.46	0.053	1.2	1	0.97	0.97	1.2	0.58	0.88	0.81	0.91	BCT	1.12	0.86
AT1G52615	0.92	1	0.85	BCT	0.54	BCT	0.34	0.12	0.89	BCT	1.01	BCT	0.82	BCT	1.2	BCT	1	BCT	1.11	BCT
XLOC_002031	1	BCT	1.14	BCT	1.23	BCT	1.28	0.74	1.08	BCT	0.95	BCT	0.92	BCT	0.85	BCT	0.95	BCT	0.91	BCT
XLOC_004415	1.1	1	0.96	BCT	1.3	0.71	3.78	0.016	1.12	1	0.97	0.97	0.9	BCT	0.7	0.41	0.9	BCT	0.78	0.62
XLOC_000562	0.96	1	0.94	BCT	1.08	0.93	5.47	0.0022	0.95	BCT	0.65	0.32	1.27	BCT	1.98	0.017	0.91	BCT	0.81	0.68
XLOC_000884	1.2	1	1.3	BCT	1.08	BCT	0.9	0.9	0.98	BCT	1.14	BCT	2.25	0.07	2.57	0.031	1.03	BCT	0.91	BCT
XLOC_003059	1	1	0.87	BCT	1.07	BCT	0.55	0.4	0.89	BCT	1.31	BCT	0.58	BCT	1.21	BCT	0.94	BCT	1.12	BCT
XLOC_001340	0.98	1	1.04	0.97	1.48	0.43	1.11	0.71	0.86	1	1.2	0.72	0.94	0.89	0.84	0.5	1.07	1	0.87	0.79
XLOC_001341	BCT	BCT	BCT	BCT	14.43	3.2e-09	BCT	BCT	BCT	BCT	BCT	BCT	BCT	BCT	BCT	BCT	BCT	BCT	BCT	BCT
XLOC_001347	0.92	1	1.32	0.67	1.08	BCT	0.36	0.044	1.01	1	0.67	0.38	1.28	0.62	1	1	1.38	BCT	2.96	0.00065
AT4G13495	1.03	1	0.92	0.63	0.41	0.079	0.05	1.4e-94	0.99	1	0.92	0.9	0.84	0.23	1.08	0.77	0.92	1	0.9	0.83
XLOC_000334	1.06	1	1.01	BCT	1.58	0.44	1.27	0.7	1.01	1	0.96	0.96	1.92	0.15	2.04	0.067	1.25	BCT	0.91	0.89
XLOC_000335	0.97	1	0.93	BCT	0.97	0.97	0.19	0.014	0.92	BCT	BCT	BCT	0.85	BCT	BCT	BCT	BCT	BCT	BCT	BCT
XLOC_000336	0.99	1	1.17	BCT	0.99	BCT	3.33	0.079	1.09	BCT	0.98	0.98	1.46	BCT	1.1	0.86	1.19	BCT	1.17	0.81
XLOC_000337	1	1	1.3	BCT	0.92	BCT	1.64	0.37	1.06	1	1.07	0.94	1.06	BCT	1.13	0.8	0.84	BCT	0.74	0.54
XLOC_000331	0.98	1	1.21	0.76	1.41	0.47	1.68	0.012	0.98	1	0.81	0.47	0.84	0.59	0.63	0.019	1.29	0.69	1.08	0.84
XLOC_000332	1.17	1	BCT	BCT	1.48	BCT	7.12	0.0027	1.04	BCT	0.86	0.84	1.14	BCT	2.13	0.028	0.65	BCT	0.96	0.96
XLOC_000333	0.85	1	0.89	BCT	1.22	0.76	0.98	0.98	0.91	BCT	0.84	BCT	0.58	BCT	1.05	0.94	0.93	BCT	1.02	BCT
XLOC_003678	1	1	0.97	BCT	0.83	BCT	0.73	0.65	1.08	1	1.09	0.91	0.65	BCT	0.78	0.62	1.04	BCT	0.89	BCT
XLOC_003675	BCT	BCT	BCT	BCT	0.88	BCT	1.97	BCT	BCT	BCT	1.71	0.15	1.09	BCT	0.82	BCT	1.01	BCT	0.83	BCT
XLOC_003676	1.05	1	0.78	BCT	1.33	BCT	1.49	0.53	1.62	0.52	4.34	7.1e-09	0.62	BCT	0.84	0.76	1.36	BCT	0.68	BCT
XLOC_003673	1.19	1	1.46	0.51	1.22	0.79	0.2	0.0031	1.25	1	1.25	BCT	1.65	0.22	1.3	0.61	1.03	BCT	1.39	BCT
AT3G57157	0.88	1	1.12	0.82	32.19	4.4e-52	3.82	1.5e-15	0.75	0.93	0.74	0.36	0.56	0.035	0.37	4.4e-06	0.98	1	0.46	0.00014
XLOC_001306	1.13	1	0.9	BCT	0.38	0.068	0.89	0.84	1.05	1	0.58	BCT	0.95	0.93	0.38	0.027	0.88	BCT	1.03	0.97
XLOC_003008	0.98	1	1.03	0.98	0.36	0.018	0.95	0.93	0.9	1	1.03	0.98	1.1	0.86	1.03	0.96	1.06	BCT	1.02	0.98
XLOC_004305	BCT	BCT	BCT	BCT	BCT	BCT	BCT	BCT	BCT	BCT	BCT	BCT	2.37	BCT	3.73	0.0016	BCT	BCT	BCT	BCT
XLOC_004301	0.97	BCT	0.99	BCT	BCT	BCT	0.84	BCT	0.99	BCT	1.42	BCT	0.89	BCT	1.02	BCT	1.28	BCT	2.26	BCT
XLOC_002463	0.97	BCT	1.02	BCT	1.21	BCT	1.87	0.4	0.99	BCT	0.95	BCT	1.29	BCT	4.81	1e-05	0.89	BCT	1.7	0.19
XLOC_002464	1.1	1	1.27	0.74	0.43	0.059	1.19	0.75	1.06	1	0.97	0.97	1.11	0.86	0.78	0.42	0.89	1	1.12	0.85
AT1G64563	1.03	1	1.03	0.98	0.99	0.98	1.32	0.25	1.14	1	0.9	0.82	1.14	0.71	1.3	0.31	0.95	1	1.16	0.65
XLOC_000012	0.97	1	1.19	0.77	1.11	0.83	0.62	0.14	0.93	1	1.02	0.98	1.22	0.49	1.45	0.32	1.1	1	1.79	0.048
AT3G45638	1.01	1	1.24	0.74	1.4	0.6	0.3	0.00052	0.86	1	0.77	0.65	1.05	0.93	1.95	0.074	0.87	BCT	12.76	1.2e-33
AT2G31585	1.14	1	1.44	0.17	1.03	0.95	2.39	1.8e-10	1.06	1	0.81	0.15	2.01	1.7e-06	1.12	0.34	1.06	1	1.04	0.92
AT1G67238	1	1	1.04	BCT	1.26	BCT	0.55	0.42	0.95	BCT	1.08	BCT	0.91	BCT	0.99	BCT	1.1	BCT	1.09	BCT
XLOC_004975	1.04	1	1.08	BCT	BCT	BCT	1.16	0.85	0.96	BCT	1.01	BCT	0.98	BCT	0.98	BCT	1.22	BCT	1.1	BCT
AT5G43725	1.09	1	1.1	0.89	0.78	0.3	0.68	0.068	1.06	1	1.01	0.98	1.28	0.37	1.37	0.056	1.03	1	1.02	0.95
XLOC_004115	BCT	BCT	BCT	BCT	0.89	BCT	5.94	0.0076	1.06	BCT	2.49	0.0016	1.24	BCT	0.36	0.02	0.83	BCT	0.55	BCT
XLOC_002611	1.08	1	BCT	BCT	1.62	BCT	BCT	BCT	BCT	BCT	BCT	BCT	29.53	2.3e-25	1.14	BCT	BCT	BCT	1.12	BCT
XLOC_000190	1.02	1	1.04	BCT	1.07	BCT	3.56	0.057	1.07	BCT	0.94	0.94	1.57	BCT	1.19	0.75	0.88	BCT	0.86	0.81
XLOC_003565	1.02	BCT	BCT	BCT	BCT	BCT	BCT	BCT	1.1	BCT	2.16	BCT	1.25	BCT	1.93	BCT	BCT	BCT	1.06	BCT
AT4G16892	0.93	1	1.19	0.82	1.01	0.99	0.33	0.00049	1.06	1	1.22	0.72	1.31	0.3	1.52	0.2	1.1	1	1.49	0.32
XLOC_004758	BCT	BCT	BCT	BCT	BCT	BCT	BCT	BCT	1.07	BCT	2.34	BCT	BCT	BCT	BCT	BCT	BCT	BCT	BCT	BCT
XLOC_004756	0.99	1	1.01	BCT	0.68	0.56	2.29	0.21	0.98	BCT	1.26	0.71	0.85	BCT	0.9	0.84	1.05	BCT	1.1	0.89
XLOC_000448	1	1	0.98	0.99	0.09	5.2e-10	0.2	0.001	0.94	1	0.68	BCT	0.8	0.66	0.9	0.85	0.95	BCT	0.78	BCT
XLOC_000446	1.06	1	BCT	BCT	0.91	0.91	1.82	BCT	1.03	BCT	1.07	BCT	BCT	BCT	0.75	BCT	1.03	BCT	1.56	BCT
XLOC_000444	0.84	1	0.96	0.95	0.53	0.029	0.69	0.093	0.86	1	1.14	0.71	0.8	0.44	0.82	0.39	0.85	0.93	0.87	0.68
XLOC_005088	BCT	BCT	BCT	BCT	BCT	BCT	BCT	BCT	BCT	BCT	BCT	BCT	BCT	BCT	1.98	0.086	BCT	BCT	1.06	BCT
XLOC_003150	0.93	1	1.17	0.85	1.18	0.79	1.07	0.9	1.01	1	0.96	0.97	0.55	0.22	0.82	0.68	0.82	BCT	1.02	0.97
AT2G42485	0.85	1	0.69	0.16	0.87	0.53	0.51	7.4e-07	0.87	1	0.96	0.93	0.75	0.069	0.87	0.43	0.84	0.92	0.99	0.98
XLOC_002009	0.98	BCT	1.06	BCT	1.14	BCT	2.3	0.25	1.02	BCT	0.84	BCT	0.92	BCT	0.83	0.74	0.94	BCT	1.67	0.21
AT1G79075	0.91	1	0.98	0.98	0.58	0.23	1.89	0.00043	1.01	1	0.99	0.99	0.78	0.3	0.7	0.16	0.95	1	0.9	0.79
XLOC_000958	0.88	1	0.86	BCT	0.56	BCT	1.74	0.37	0.9	BCT	0.52	BCT	0.65	BCT	0.51	0.15	1.06	BCT	0.94	0.93
XLOC_000955	1.13	1	1.23	0.78	0.94	0.94	0.35	0.033	1.42	1	1.38	0.53	1.48	0.36	1.61	0.25	1	BCT	0.97	0.96
XLOC_000956	0.97	BCT	1.15	BCT	1.34	BCT	5.05	0.0091	0.99	BCT	0.61	0.23	1.07	BCT	1.02	0.97	0.9	BCT	1.46	0.36
XLOC_000950	1.01	1	0.94	BCT	1.06	BCT	0.43	BCT	1.13	BCT	BCT	BCT	1.53	BCT	1.14	BCT	1.04	BCT	1.1	BCT
XLOC_003731	0.97	BCT	0.95	BCT	1.63	BCT	2.19	0.27	0.96	BCT	0.93	BCT	1.03	BCT	0.65	0.38	0.94	BCT	1.16	BCT
XLOC_003732	1.1	1	0.94	BCT	1.54	0.51	0.29	0.048	0.9	1	0.91	BCT	0.83	0.74	0.83	BCT	1.05	BCT	0.74	BCT
XLOC_000183	BCT	BCT	BCT	BCT	BCT	BCT	BCT	BCT	1.17	BCT	3.64	9.4e-06	BCT	BCT	BCT	BCT	BCT	BCT	BCT	BCT
XLOC_000186	0.83	1	0.85	0.81	1.93	0.0034	2.58	2.9e-05	0.78	1	1.09	0.83	0.81	0.48	1.28	0.22	1.01	1	1.22	0.49
XLOC_002706	1.02	1	1.04	BCT	0.93	0.92	5.21	0.0096	1.07	BCT	0.88	0.86	1.03	BCT	0.45	0.072	0.8	BCT	0.72	0.49
XLOC_003298	1.27	1	1.24	0.71	0.94	0.94	1.56	0.057	1.08	1	0.63	0.082	1.48	0.14	1.12	0.7	0.82	0.94	0.83	0.59
XLOC_003299	1.01	1	1.1	BCT	1.13	0.88	1.01	0.99	1.21	1	1.37	0.55	1.59	0.35	1.84	0.13	0.95	BCT	1.17	0.79
XLOC_003293	0.77	1	0.72	BCT	3.34	0.01	3.03	0.009	0.8	1	0.7	0.35	0.45	BCT	0.44	0.019	0.81	0.92	0.96	0.96
XLOC_003290	0.95	1	0.93	BCT	BCT	BCT	1.25	0.76	0.98	BCT	1.31	BCT	0.64	BCT	0.6	BCT	0.99	BCT	1.08	BCT
AT2G46192	0.89	1	0.94	0.92	0.58	0.17	0.66	0.023	0.97	1	1.62	0.0037	0.85	0.61	0.94	0.76	0.97	1	0.7	0.18
XLOC_004263	1.02	1	1.31	BCT	4.73	0.0015	2.04	0.19	1.12	1	0.86	0.83	1.53	0.4	0.91	0.87	0.78	BCT	0.81	0.71
XLOC_004266	BCT	BCT	BCT	BCT	1.97	BCT	BCT	BCT	1.05	BCT	BCT	BCT	BCT	BCT	BCT	BCT	BCT	BCT	BCT	BCT
XLOC_004265	BCT	BCT	1.07	BCT	126.56	2.1e-46	2.31	BCT	BCT	BCT	0.84	BCT	BCT	BCT	0.64	BCT	0.98	BCT	0.84	BCT
XLOC_004194	0.97	1	1.18	0.79	0.92	BCT	1.39	0.13	1.06	1	0.94	0.89	1.35	0.21	0.99	0.96	0.85	0.89	0.87	0.63
XLOC_004190	1.02	BCT	2.4	BCT	1.1	BCT	2.62	0.17	1.12	BCT	1.02	BCT	4.66	0.00017	20.8	7.9e-24	0.95	BCT	9.37	1.3e-18
XLOC_000021	1.05	1	1.04	BCT	0.43	0.11	5.45	0.012	1.1	BCT	0.92	0.92	BCT	BCT	1.02	0.98	1.05	BCT	0.9	0.88
XLOC_000023	0.9	1	0.96	0.96	0.75	0.41	0.93	0.79	0.8	1	1.11	0.79	0.83	0.57	0.96	0.88	1.22	0.88	0.95	0.9
XLOC_001647	1.01	1	0.65	0.35	0.77	0.58	0.93	0.81	0.91	1	1.3	0.4	1.41	0.32	2.29	2.5e-06	1.1	1	0.86	0.7
AT1G11592	1	1	1.02	0.98	1.17	0.66	1.45	2.1e-06	0.99	1	1.04	0.86	0.98	0.89	1.05	0.69	1.03	1	1.06	0.76
XLOC_004835	0.9	1	0.89	0.89	0.94	0.94	2.48	0.0012	0.88	1	0.88	0.76	0.5	0.096	0.92	0.83	0.81	0.87	0.82	0.6
XLOC_004832	0.95	1	1.11	0.91	0.63	0.46	0.12	5.3e-08	0.92	1	1.59	0.28	0.8	0.56	2.17	0.069	1.46	BCT	1.41	0.47
XLOC_004831	0.99	1	1.37	BCT	1.06	BCT	0.43	BCT	0.95	BCT	BCT	BCT	0.87	BCT	BCT	BCT	BCT	BCT	1.06	BCT
XLOC_002867	0.96	1	0.83	BCT	1.01	BCT	1.89	0.3	0.9	BCT	1.21	0.75	0.62	BCT	1	1	0.96	BCT	0.63	0.27
XLOC_004018	0.62	1	0.58	0.2	0.79	0.7	1.49	0.028	0.67	0.9	1.03	0.94	0.57	0.067	0.87	0.44	1.06	1	0.86	0.63
XLOC_004012	1.03	1	1.01	BCT	0.46	0.16	0.49	0.33	1.06	BCT	1.04	BCT	0.69	BCT	0.91	BCT	1.05	BCT	1.05	BCT
XLOC_003686	0.99	1	0.95	BCT	BCT	BCT	2.2	0.27	0.96	BCT	1.17	BCT	0.97	BCT	0.65	0.38	0.87	BCT	0.74	BCT
XLOC_003681	0.95	1	0.57	0.058	BCT	BCT	0.06	8.6e-17	0.93	1	0.74	BCT	1.07	0.79	0.88	0.83	0.87	BCT	0.92	BCT
XLOC_003356	1.17	1	1.49	0.46	1.02	0.99	0.43	0.13	1.07	1	1.02	BCT	1.59	0.31	0.81	0.7	1.37	BCT	1.47	0.39
XLOC_001222	1.02	1	1.43	BCT	0.54	0.31	3.41	0.07	1.01	BCT	0.63	BCT	0.97	BCT	0.63	0.34	0.94	BCT	0.65	BCT
XLOC_004560	1.06	1	1.12	0.9	0.68	0.56	2.85	0.0044	1.07	1	1.07	0.92	0.94	0.92	1.23	0.63	1.11	1	1.42	0.3
XLOC_004563	1.1	1	0.89	0.82	0.3	7.6e-06	0.39	6.4e-11	0.8	1	1.09	0.85	0.54	2.1e-05	0.85	0.45	1.2	0.92	1.1	0.82
XLOC_000270	1.06	1	1.62	BCT	BCT	BCT	1.19	BCT	1.21	BCT	0.96	BCT	1.08	BCT	0.92	BCT	1	BCT	1.07	BCT
AT1G52347	0.98	1	1.12	0.76	1.26	0.29	1.47	2.5e-05	1.02	1	1.15	0.29	1.46	0.0012	1.48	3.5e-07	1.27	0.02	1.3	0.064
XLOC_005213	0.85	1	0.69	0.49	0.84	BCT	0.07	4.6e-07	0.88	1	1.05	BCT	1.01	0.98	0.92	BCT	0.99	BCT	0.95	BCT
XLOC_005216	0.92	1	0.81	BCT	0.25	0.0091	0.11	0.00077	0.83	1	BCT	BCT	0.66	0.41	BCT	BCT	BCT	BCT	BCT	BCT
XLOC_005217	1.03	1	1.25	0.76	1.21	0.79	0.56	0.27	1.04	1	0.87	BCT	0.93	0.91	0.78	0.64	0.89	BCT	0.85	BCT
XLOC_005218	0.96	1	0.86	BCT	1.83	0.31	0.3	0.088	1.07	1	1.17	BCT	0.81	BCT	1.21	BCT	1.01	BCT	1.27	BCT
XLOC_003966	0.89	1	0.81	BCT	0.38	0.078	0.24	0.036	0.92	BCT	BCT	BCT	0.82	BCT	BCT	BCT	BCT	BCT	1.13	BCT
XLOC_003967	0.97	1	0.97	BCT	0.79	0.71	1.85	0.27	1.02	BCT	1.01	1	0.72	BCT	0.96	0.95	0.92	BCT	1.03	0.97
XLOC_003962	0.93	1	0.94	BCT	1.46	0.56	1.93	0.34	0.95	BCT	1.16	0.84	1.05	BCT	1.05	0.94	0.97	BCT	1.1	BCT
XLOC_003969	0.96	1	0.99	BCT	0.94	0.94	0.84	0.78	0.86	BCT	0.87	BCT	2.3	0.051	2.24	0.064	0.94	BCT	0.84	BCT
AT4G15242	1	1	0.97	BCT	0.89	BCT	1.16	0.86	0.99	BCT	0.78	BCT	0.81	BCT	0.64	BCT	0.9	BCT	0.81	BCT
XLOC_004600	1.06	1	1.17	BCT	1.45	0.57	4.93	0.0073	1.11	BCT	0.9	0.9	1.39	BCT	0.57	0.19	0.79	BCT	0.74	0.55
XLOC_001231	BCT	BCT	1.4	BCT	0.94	BCT	3.35	0.085	BCT	BCT	0.71	BCT	BCT	BCT	0.5	BCT	0.95	BCT	9.68	6.5e-21
XLOC_001953	0.95	1	0.92	BCT	1.57	BCT	0.75	0.7	1.32	1	8.14	2.3e-16	0.84	BCT	1.09	BCT	1.1	BCT	1.03	BCT
XLOC_001950	0.93	1	0.94	BCT	0.91	BCT	1.88	0.37	0.99	BCT	1.39	0.52	1.06	BCT	0.67	0.43	0.86	BCT	0.95	BCT
XLOC_003306	1.06	1	1.15	BCT	2.9	0.052	4.38	0.032	1.13	BCT	0.9	BCT	1.25	BCT	0.91	0.88	1.09	BCT	1.04	BCT
XLOC_001790	BCT	BCT	BCT	BCT	3.15	0.031	BCT	BCT	BCT	BCT	BCT	BCT	BCT	BCT	BCT	BCT	BCT	BCT	BCT	BCT
AT1G34392	BCT	BCT	BCT	BCT	BCT	BCT	BCT	BCT	BCT	BCT	BCT	BCT	BCT	BCT	BCT	BCT	BCT	BCT	1.06	BCT
AT1G31935	1.06	1	1.01	0.99	2.63	0.00015	2.72	1.1e-09	1.21	1	1.69	0.00034	2.84	8.1e-06	4.12	3.7e-19	0.99	1	1.09	0.73
XLOC_002959	1.02	1	0.92	BCT	1.19	BCT	1.27	0.74	1.03	BCT	1.16	0.83	0.83	BCT	0.81	0.69	1.15	BCT	0.85	BCT
XLOC_003027	BCT	BCT	1.04	BCT	1.56	0.44	BCT	BCT	BCT	BCT	BCT	BCT	BCT	BCT	BCT	BCT	BCT	BCT	BCT	BCT
XLOC_003021	0.86	1	0.75	0.64	2.32	0.13	5.16	1.8e-14	0.91	1	0.9	0.82	1.16	0.72	1.25	0.1	1.01	1	1.16	0.48
XLOC_003023	1.03	1	0.7	0.47	0.62	0.25	0.71	0.21	0.92	1	1.22	0.61	0.43	0.019	0.88	0.7	1.22	0.93	0.93	0.89
XLOC_003022	0.94	1	0.92	0.93	1.63	0.31	4.89	2.3e-11	0.81	1	0.99	0.98	0.71	0.44	0.69	0.0089	1.01	1	0.74	0.12
XLOC_001379	1.01	1	1.25	BCT	0.27	0.012	0.82	BCT	1.01	BCT	0.96	BCT	1.2	BCT	0.92	BCT	1.03	BCT	1.22	BCT
XLOC_001375	BCT	BCT	BCT	BCT	0.7	BCT	3.77	0.057	1.03	BCT	0.7	BCT	BCT	BCT	0.54	0.17	0.94	BCT	0.86	BCT
XLOC_002988	0.94	1	0.97	BCT	0.73	BCT	2.66	0.066	1.02	1	1.3	0.58	0.84	0.75	1.39	0.32	0.99	BCT	0.95	0.94
XLOC_000722	0.97	1	1.07	BCT	3.33	0.017	0.3	0.09	0.92	BCT	0.95	BCT	1.15	0.81	1.38	BCT	1	BCT	0.95	BCT
XLOC_000349	0.87	1	0.74	0.55	0.46	0.18	0.11	7.7e-17	0.74	1	0.99	0.99	1.02	0.95	0.27	8.4e-11	1.08	1	0.55	0.0018
XLOC_000348	0.96	1	1.05	0.9	1.07	0.75	0.97	0.83	1.06	1	0.98	0.95	0.85	0.38	0.72	0.0018	1.04	1	0.82	0.12
XLOC_000344	0.92	1	0.84	0.82	0.64	0.44	1.88	0.0051	0.95	1	0.92	0.88	0.84	0.69	0.59	0.019	0.96	1	0.61	0.033
XLOC_000347	1.12	1	1.03	0.98	1.98	0.2	2.44	0.007	1	1	1.28	0.37	0.95	0.92	1.08	0.78	1.03	1	0.93	0.87
XLOC_000340	1.04	1	0.99	BCT	6.48	7.1e-05	2.37	0.22	1.29	BCT	1.02	BCT	1.07	BCT	0.78	0.65	0.85	BCT	0.84	BCT
XLOC_003609	1.02	BCT	BCT	BCT	3.5	0.018	BCT	BCT	BCT	BCT	1.05	BCT	BCT	BCT	1.14	BCT	BCT	BCT	1.06	BCT
XLOC_001769	BCT	BCT	BCT	BCT	0.99	BCT	1.19	BCT	1.03	BCT	1.01	BCT	1.08	BCT	1.13	BCT	1.23	BCT	1.06	BCT
XLOC_002231	BCT	BCT	1.04	BCT	1.17	BCT	2.56	0.18	1.03	BCT	0.81	BCT	BCT	BCT	0.6	BCT	0.9	BCT	1.69	0.19
XLOC_002230	BCT	BCT	BCT	BCT	1.13	BCT	1.8	BCT	BCT	BCT	0.91	BCT	BCT	BCT	0.75	BCT	0.96	BCT	1.44	BCT
XLOC_003182	1.23	1	0.95	BCT	34.34	9.1e-36	1.68	0.33	1.11	1	0.51	0.063	1.32	0.6	0.39	0.013	0.79	BCT	0.65	0.31
XLOC_003185	1.13	1	1.31	0.66	0.99	0.99	0.53	0.044	1.06	1	1.27	0.59	0.79	0.52	0.84	0.61	1.25	0.89	1.37	0.35
AT4G14548	0.93	1	0.69	0.13	0.67	0.05	0.51	3.1e-06	0.96	1	0.87	0.71	0.7	0.043	0.9	0.67	0.89	1	0.97	0.94
XLOC_001104	BCT	BCT	1.07	BCT	2.36	0.13	1.23	BCT	1.03	BCT	1.11	BCT	1.08	BCT	2.13	0.085	1.13	BCT	1.46	BCT
XLOC_001100	BCT	BCT	BCT	BCT	1.14	BCT	BCT	BCT	1.26	BCT	3.83	3.6e-06	BCT	BCT	BCT	BCT	BCT	BCT	BCT	BCT
XLOC_001103	0.98	1	0.94	0.95	1.46	0.53	5.84	8.7e-08	0.74	1	0.63	0.042	0.62	0.3	0.57	0.0061	0.9	1	0.9	0.77
XLOC_004681	0.94	1	0.98	BCT	1.66	0.42	2.08	0.25	0.97	BCT	0.95	0.95	1.32	BCT	0.84	0.76	1.03	BCT	1.12	0.86
XLOC_004683	0.73	1	1.1	0.92	0.5	0.21	0.84	0.72	0.86	1	0.65	0.34	0.66	0.39	0.39	0.024	1.04	BCT	0.84	0.78
XLOC_002451	1.08	1	1.18	0.82	0.78	0.64	0.6	0.19	0.81	1	0.97	0.98	0.93	0.88	1.69	0.17	1.46	BCT	2.02	0.02
XLOC_002457	0.93	1	0.99	BCT	BCT	BCT	3.78	0.031	0.92	BCT	1.19	0.79	0.96	BCT	1.32	0.53	0.97	BCT	1.58	0.26
XLOC_002456	1	1	1	1	1.2	0.81	2.06	0.022	1.1	1	0.95	0.94	0.88	0.81	0.91	0.75	1.05	1	0.71	0.34
XLOC_002455	0.94	1	0.84	0.76	0.47	0.0069	0.84	0.28	0.84	1	0.79	0.34	0.73	0.19	0.76	0.089	0.93	1	0.79	0.24
XLOC_002454	1.01	1	1.11	BCT	0.58	0.39	3.1	0.092	1.06	BCT	1.22	0.76	1.11	BCT	1.84	0.14	1.21	BCT	1.13	0.84
XLOC_002459	0.95	1	0.85	BCT	1.11	0.9	0.27	0.02	0.95	1	1.14	BCT	1.77	0.16	1.47	0.45	0.97	BCT	1	BCT
XLOC_005158	0.96	1	0.98	BCT	1.08	BCT	1.79	0.41	0.95	BCT	1.27	0.69	1.02	BCT	1.19	0.75	0.97	BCT	1	BCT
XLOC_004444	0.96	1	0.86	0.83	0.92	0.89	1.12	0.72	1.18	1	0.86	0.73	1.14	0.73	0.89	0.71	1.07	1	1.02	0.98
XLOC_004445	0.77	1	0.92	0.93	1.24	0.77	0.71	0.37	1.12	1	1.04	0.96	0.9	0.83	0.88	0.78	1.14	BCT	0.91	0.88
XLOC_004441	1	1	1	BCT	0.8	BCT	2.06	0.32	1.27	BCT	2.38	0.0077	0.92	BCT	0.53	BCT	1.04	BCT	1.17	BCT
XLOC_000536	1.06	1	1.04	BCT	2.08	0.19	4.47	0.03	1.03	BCT	0.79	BCT	1.08	BCT	1.01	0.99	0.92	BCT	1.33	0.58
XLOC_004940	0.93	1	1.05	BCT	2.72	0.064	1.24	0.79	0.89	BCT	1	BCT	1	BCT	1.33	0.59	1.11	BCT	1.09	BCT
XLOC_004945	1.04	1	1.12	0.9	1.49	0.54	2.65	0.0018	0.97	1	1.04	0.95	1.18	0.72	0.69	0.17	0.87	1	0.56	0.039
AT2G15292	0.92	1	1.25	0.24	0.66	0.23	1.16	0.17	1.01	1	0.81	0.23	0.81	0.013	0.66	0.0065	0.69	0.06	0.89	0.68
XLOC_004169	0.87	1	1.01	0.99	1.56	0.11	2.52	0.00013	1.03	1	0.83	0.53	0.77	0.54	1	1	0.89	0.99	0.94	0.86
AT3G61198	1.31	1	0.82	0.79	0.48	0.0012	2.04	0.0038	1.01	1	0.63	0.22	0.86	0.76	0.43	0.003	1.07	1	0.91	0.87
XLOC_001698	1.18	1	1.03	0.98	0.66	0.48	1.27	0.53	1.25	1	0.9	0.84	0.67	0.4	0.35	0.00057	1.21	0.92	1.25	0.52
XLOC_004768	0.94	1	1.06	0.95	0.5	0.25	0.97	0.93	1.03	1	1.99	0.00022	0.49	0.037	0.66	0.12	0.91	1	0.87	0.77
XLOC_000477	1.04	1	0.54	0.043	0.22	0.00081	0	1.6e-39	0.78	1	0.95	BCT	0.02	4.9e-40	0.8	BCT	1.03	BCT	1.03	BCT
XLOC_000478	0.99	1	0.88	BCT	5.17	0.0012	8.34	4.7e-05	1.02	BCT	0.38	0.001	0.75	BCT	0.45	0.015	0.93	BCT	0.37	0.0012
AT3G07215	1.02	1	0.92	0.83	0.54	0.17	0.72	0.00014	1.02	1	1.11	0.47	0.92	0.65	1.09	0.44	1.04	1	0.95	0.85
XLOC_004664	0.99	1	0.95	0.96	1.97	0.22	4.17	4.3e-05	0.95	1	0.78	0.59	0.87	0.79	0.63	0.12	0.84	0.98	0.91	0.86
XLOC_004662	1.08	1	1.04	BCT	0.72	BCT	1.8	BCT	1.1	BCT	1.08	BCT	1.25	BCT	2.05	0.12	0.98	BCT	0.98	BCT
XLOC_001291	1.2	1	1.44	0.42	0.7	0.4	0.6	0.14	1.07	1	1.15	0.81	1.63	0.12	1.6	0.12	1.07	BCT	1.35	0.49
XLOC_001292	0.96	1	1.11	BCT	0.74	0.66	0.67	0.6	1.03	BCT	1.08	BCT	1.01	BCT	1.5	0.41	1.19	BCT	1.61	BCT
XLOC_003103	BCT	BCT	1.04	BCT	1.59	BCT	2.57	0.17	1.03	BCT	1.05	BCT	BCT	BCT	0.85	0.76	0.95	BCT	0.89	BCT
XLOC_003107	1	1	0.96	BCT	1.1	BCT	4.48	0.02	1	BCT	0.81	0.73	1	BCT	1.27	0.6	0.84	BCT	0.71	0.45
XLOC_001525	1.02	BCT	1.15	BCT	0.98	BCT	5.33	0.013	BCT	BCT	1.31	0.64	BCT	BCT	2	0.075	1	BCT	1.18	0.79
AT4G30975	1.26	1	0.81	0.68	0.58	0.24	0.63	0.055	1.04	1	0.85	0.71	0.69	0.26	1.17	0.51	0.88	1	0.77	0.44
AT1G68872	0.91	1	1.06	0.93	1.05	0.94	2.39	6.4e-09	0.96	1	1.15	0.35	0.89	0.72	1.19	0.27	1	1	1.04	0.89
AT5G49615	0.84	1	0.79	BCT	0.68	0.5	0.59	0.43	0.92	BCT	0.93	BCT	1.11	0.86	0.75	BCT	0.95	BCT	0.7	BCT
XLOC_004357	1.49	1	1.21	BCT	0.88	BCT	2.43	0.1	1.2	1	1.27	0.67	1.05	BCT	0.65	0.34	0.92	BCT	0.55	0.12
XLOC_004350	1.32	1	1.16	0.85	0.93	0.93	5.2	5.1e-10	1.04	1	1.29	0.44	0.59	0.21	0.43	3e-05	1.12	1	1.19	0.74
XLOC_004351	1.01	1	0.75	0.59	1.69	0.26	5.42	2.9e-37	0.98	1	1.3	0.0069	0.87	0.66	1.01	0.95	1.04	1	0.9	0.5
XLOC_003762	1.1	1	1.08	0.93	0.86	0.83	0.59	0.058	1.01	1	0.81	0.7	1.53	0.12	0.98	0.96	0.95	1	0.74	0.45
XLOC_003761	0.95	1	0.91	0.9	1.37	0.61	0.9	0.48	1.03	1	1.08	0.79	1.08	0.87	0.71	0.016	1.13	0.93	1.14	0.49
XLOC_003766	1.02	BCT	1.18	BCT	1.07	BCT	4.25	0.036	1.07	BCT	0.98	BCT	1.25	BCT	0.73	0.55	1.11	BCT	1.58	0.29
XLOC_000155	0.97	1	0.87	0.87	2.27	0.062	3.03	2.8e-07	0.77	1	0.9	0.81	0.38	0.0041	0.12	1e-18	1.09	1	0.84	0.69
XLOC_000151	BCT	BCT	1.04	BCT	2.14	0.18	1.33	BCT	1.07	BCT	1.06	BCT	1.33	BCT	1.05	BCT	1.03	BCT	1.09	BCT
XLOC_003493	1.06	1	BCT	BCT	BCT	BCT	BCT	BCT	BCT	BCT	1.22	BCT	BCT	BCT	BCT	BCT	1.33	BCT	1.06	BCT
XLOC_001402	BCT	BCT	BCT	BCT	BCT	BCT	BCT	BCT	1.03	BCT	BCT	BCT	1.25	BCT	BCT	BCT	1.02	BCT	1.17	BCT
XLOC_001405	1	1	0.94	BCT	0.88	0.86	0.32	0.054	0.67	0.72	1.49	BCT	0.89	0.84	1.63	0.32	1.16	BCT	1.14	BCT
XLOC_001406	0.97	BCT	0.95	BCT	BCT	BCT	3.09	0.097	0.99	BCT	1.06	0.95	1.07	BCT	1	0.99	1.11	BCT	0.95	0.94
XLOC_001409	1	1	1	BCT	1.65	0.4	4.18	0.03	1.04	BCT	0.74	0.55	0.92	BCT	0.5	0.13	0.81	BCT	0.7	0.44
XLOC_001408	1.09	1	0.99	BCT	1.44	0.56	5.71	3.1e-05	1.02	BCT	0.64	0.16	0.94	BCT	0.55	0.057	0.79	0.84	0.75	0.42
XLOC_002178	0.85	1	0.53	0.0071	1.46	0.37	2.89	4e-15	0.93	1	1.09	0.69	0.78	0.2	1.02	0.9	0.99	1	0.83	0.14
XLOC_000880	0.91	1	1.05	BCT	0.97	0.97	2.85	0.041	1.09	BCT	0.65	0.33	1.44	0.48	0.74	0.47	0.92	BCT	1.07	0.93
XLOC_000775	1.03	1	1.04	BCT	1.55	BCT	2.7	0.16	0.97	BCT	0.83	BCT	1.34	BCT	1.45	0.45	1.05	BCT	0.84	BCT
XLOC_000771	BCT	BCT	1.04	BCT	0.82	BCT	1.22	BCT	1.07	BCT	1.73	BCT	BCT	BCT	1.13	BCT	0.98	BCT	1.09	BCT
XLOC_004252	BCT	BCT	BCT	BCT	2.36	0.13	BCT	BCT	BCT	BCT	1.05	BCT	1.14	BCT	BCT	BCT	BCT	BCT	BCT	BCT
XLOC_004251	BCT	BCT	BCT	BCT	1.67	BCT	BCT	BCT	BCT	BCT	BCT	BCT	1.09	BCT	BCT	BCT	BCT	BCT	BCT	BCT
XLOC_004259	1.02	1	0.7	BCT	1.06	0.94	3.15	0.0006	0.84	1	0.88	0.82	0.44	0.063	0.54	0.081	1.1	1	1.12	0.8
AT3G26612	1.08	1	1.1	0.87	1.47	0.22	1.11	0.55	1.06	1	0.92	0.74	1.52	0.0067	1.19	0.16	1.15	0.79	1.13	0.61
XLOC_001615	BCT	BCT	BCT	BCT	BCT	BCT	BCT	BCT	1.12	BCT	3.02	0.0002	BCT	BCT	BCT	BCT	1.02	BCT	BCT	BCT
AT3G61118	0.84	1	0.66	0.43	1.87	0.21	5.07	6.3e-13	1.13	1	1.16	0.69	0.7	0.38	1.03	0.91	0.9	1	0.89	0.66
AT3G13277	1.16	1	1.32	0.55	2.21	0.032	1.15	0.57	1.4	1	0.77	0.39	1.59	0.05	0.79	0.48	0.8	0.8	0.89	0.74
XLOC_000678	1.08	1	1.08	BCT	1.09	0.91	2.96	0.11	1.13	BCT	1.08	0.93	1.26	BCT	0.66	0.4	0.89	BCT	1.04	0.95
XLOC_001075	0.94	1	0.86	0.86	0.71	0.61	1.93	0.086	0.89	1	1.41	0.12	0.61	0.27	0.51	0.0076	0.92	1	0.66	0.13
XLOC_005052	1.61	1	1.33	BCT	1.12	0.88	1.38	0.67	1.27	BCT	1.11	BCT	1.52	BCT	0.98	0.97	1.08	BCT	1.11	BCT
XLOC_004863	0.97	BCT	0.95	BCT	1.14	BCT	0.67	BCT	0.99	BCT	1.59	BCT	0.89	BCT	BCT	BCT	BCT	BCT	BCT	BCT
XLOC_004866	BCT	BCT	BCT	BCT	2.56	0.078	BCT	BCT	BCT	BCT	BCT	BCT	BCT	BCT	BCT	BCT	BCT	BCT	BCT	BCT
XLOC_002858	BCT	BCT	1.2	BCT	1.51	BCT	3.7	0.061	BCT	BCT	0.71	BCT	BCT	BCT	0.7	0.48	0.89	BCT	1.43	0.44
XLOC_001032	1.02	BCT	1.62	BCT	BCT	BCT	BCT	BCT	BCT	BCT	BCT	BCT	2.32	BCT	BCT	BCT	BCT	BCT	1.06	BCT
XLOC_004048	0.92	1	1.33	BCT	1.61	0.46	1.98	0.26	0.99	BCT	1.53	0.33	0.97	BCT	1.75	0.17	1.02	BCT	2.42	0.0053
XLOC_003899	1.02	BCT	BCT	BCT	BCT	BCT	4.26	0.036	1.03	BCT	0.73	BCT	BCT	BCT	0.41	0.036	1.02	BCT	1.29	0.63
XLOC_002078	1.02	1	0.64	0.32	0.62	BCT	0.7	0.17	0.97	1	1.13	0.7	0.7	0.27	0.79	0.2	1.23	0.8	0.99	0.98
XLOC_002072	1.04	1	1.08	BCT	1.06	BCT	2.96	0.11	1.01	BCT	1.14	0.86	0.89	BCT	2.12	0.062	1	BCT	2.03	0.044
XLOC_003302	0.93	1	0.87	0.88	0.48	0.15	0.94	0.89	1.17	1	2.32	0.00075	0.86	0.79	0.57	0.12	0.85	BCT	0.71	0.41
XLOC_003307	0.97	1	0.97	BCT	2.3	0.14	0.79	0.76	0.82	BCT	1	BCT	0.77	BCT	0.75	BCT	0.91	BCT	0.9	BCT
XLOC_001799	0.96	BCT	1.11	BCT	1.06	BCT	0.83	0.81	0.96	BCT	0.89	BCT	0.87	BCT	0.8	BCT	0.98	BCT	0.96	BCT
XLOC_001791	BCT	BCT	BCT	BCT	1.34	BCT	BCT	BCT	BCT	BCT	BCT	BCT	BCT	BCT	1.37	BCT	BCT	BCT	BCT	BCT
XLOC_001866	0.98	1	1.24	0.71	0.44	0.0033	0.96	0.89	0.93	1	0.89	0.78	0.95	0.87	0.77	0.31	0.92	1	0.8	0.49
XLOC_001861	0.84	1	1.2	BCT	0.67	BCT	0.22	0.024	0.84	BCT	0.96	BCT	0.91	BCT	0.92	BCT	0.98	BCT	1.1	BCT
XLOC_000228	0.98	1	1.12	BCT	1.24	BCT	0.42	0.17	1.23	1	0.96	BCT	0.82	0.72	1	1	1.27	BCT	1.03	BCT
XLOC_000227	0.99	1	0.76	0.69	1.53	0.51	1.04	0.93	0.91	1	0.66	0.33	1.17	0.76	1.65	0.13	0.9	BCT	1.17	0.77
XLOC_003916	1.07	1	0.94	BCT	1.69	BCT	3.71	0.018	1.03	BCT	1.04	0.96	0.8	BCT	0.9	0.85	0.82	BCT	0.57	0.15
XLOC_004935	BCT	BCT	BCT	BCT	BCT	BCT	BCT	BCT	BCT	BCT	BCT	BCT	1.57	BCT	8.75	2.3e-08	BCT	BCT	BCT	BCT
AT1G15405	1	1	0.85	0.83	0.48	0.091	1.97	0.055	0.9	1	1.1	0.9	0.83	0.65	0.96	0.94	1.04	1	1.29	0.6
XLOC_000421	1.1	1	0.94	0.95	0.54	0.13	1.16	0.63	0.78	1	1.06	0.93	1.03	0.94	1.16	0.61	1.31	0.77	1.2	0.67
XLOC_000808	BCT	BCT	BCT	BCT	BCT	BCT	BCT	BCT	BCT	BCT	BCT	BCT	BCT	BCT	3.64	0.0021	BCT	BCT	BCT	BCT
XLOC_000809	0.94	1	0.99	BCT	0.53	0.3	2.79	0.094	0.93	BCT	0.77	0.66	0.84	BCT	0.69	0.46	0.97	BCT	0.55	0.1
XLOC_000584	1.04	1	1.04	BCT	1.31	BCT	1.22	BCT	BCT	BCT	0.95	BCT	BCT	BCT	0.91	BCT	1	BCT	1.65	BCT
XLOC_000580	1	1	0.89	BCT	0.86	0.84	0.63	0.49	0.99	BCT	1.34	BCT	0.7	BCT	0.87	BCT	1.07	BCT	1.46	BCT
XLOC_003590	1	1	0.96	BCT	1.1	BCT	3.26	0.089	0.97	BCT	1.04	0.96	0.99	BCT	0.98	0.98	0.96	BCT	0.85	0.74
XLOC_003598	0.99	1	0.95	BCT	1.19	BCT	0.96	BCT	0.96	BCT	1.18	BCT	1.22	BCT	2.12	0.093	0.99	BCT	0.93	BCT
XLOC_000899	0.75	1	0.45	0.028	1.53	BCT	0.15	2.3e-06	0.7	1	1.34	0.59	0.95	0.91	0.77	0.61	0.94	BCT	0.74	BCT
XLOC_002963	0.97	1	0.64	BCT	1.04	0.96	2.98	0.0014	0.86	1	0.82	0.67	0.73	0.51	1.04	0.9	0.91	1	0.73	0.34
XLOC_002966	BCT	BCT	1.25	BCT	2.04	0.23	BCT	BCT	1.03	BCT	1.22	BCT	1.24	BCT	1.14	BCT	1.02	BCT	1.06	BCT
XLOC_000764	1.02	BCT	BCT	BCT	1.15	BCT	4.61	0.026	1.07	BCT	0.79	BCT	1.69	BCT	1.61	0.32	0.99	BCT	0.88	0.84
AT3G18362	0.9	1	0.85	BCT	0.94	BCT	0.85	0.84	0.92	BCT	0.82	BCT	1.03	BCT	0.99	BCT	0.93	BCT	0.82	BCT
XLOC_000631	0.99	1	1.1	0.92	1.73	0.37	2.36	0.035	0.88	1	1.11	0.87	0.83	0.74	0.76	0.52	0.89	1	0.86	0.74
XLOC_002560	0.97	BCT	0.95	BCT	BCT	BCT	1.48	0.6	0.99	BCT	0.96	BCT	2.46	BCT	6.85	3.2e-08	0.95	BCT	0.88	BCT
XLOC_003382	BCT	BCT	BCT	BCT	1.14	BCT	2.27	0.23	BCT	BCT	0.79	BCT	BCT	BCT	0.74	BCT	0.89	BCT	1.58	0.26
XLOC_003385	0.96	1	0.9	BCT	0.94	BCT	1.45	0.6	0.95	BCT	0.8	BCT	1.49	BCT	1.2	0.74	0.91	BCT	0.77	BCT
XLOC_003388	0.94	1	1.09	0.93	0.57	0.29	3.05	5.9e-05	1.03	1	0.98	0.97	0.84	0.76	0.55	0.0088	0.79	0.82	1	1
XLOC_003389	1.23	1	1	1	0.36	0.011	1.43	0.18	0.94	1	1.16	0.7	0.81	0.59	0.78	0.33	0.98	1	1.24	0.51
XLOC_001718	1.06	1	BCT	BCT	0.77	BCT	3.27	0.091	1.13	BCT	1.35	0.57	1.33	BCT	0.87	0.79	0.89	BCT	0.96	BCT
XLOC_004146	BCT	BCT	1.09	BCT	1.49	0.55	1.47	BCT	BCT	BCT	1.05	BCT	BCT	BCT	0.84	BCT	1.1	BCT	1.12	BCT
XLOC_003475	BCT	BCT	BCT	BCT	BCT	BCT	BCT	BCT	1.66	0.19	8.26	3.4e-15	BCT	BCT	BCT	BCT	BCT	BCT	BCT	BCT
XLOC_003339	0.95	1	0.97	BCT	0.67	0.54	0.47	0.17	0.99	1	1.15	0.84	0.67	0.44	1.59	0.32	1.11	BCT	0.77	BCT
XLOC_001173	0.97	1	0.95	BCT	BCT	BCT	0.48	0.25	1.11	BCT	1.19	BCT	1	BCT	1.21	BCT	BCT	BCT	1.06	BCT
XLOC_001179	0.66	1	0.65	0.29	55.51	2.5e-43	0.41	0.00016	0.86	1	1.46	0.37	0.45	0.011	0.73	0.37	1.49	0.27	1.46	0.32
XLOC_001289	1.02	BCT	BCT	BCT	BCT	BCT	1.19	BCT	BCT	BCT	1.77	BCT	BCT	BCT	0.92	BCT	1.03	BCT	1.1	BCT
XLOC_002486	1.02	1	1.31	0.68	1.84	0.17	3.56	3.9e-05	0.73	1	0.59	0.079	1.57	0.25	1.65	0.028	1.22	0.92	1.9	0.011
XLOC_002487	0.88	1	0.72	0.58	1.68	0.25	1.81	0.12	1.05	1	0.97	0.97	1.09	0.87	1.22	0.58	0.98	1	0.85	0.75
XLOC_002489	0.78	1	0.7	BCT	0.9	BCT	1.01	0.99	0.82	1	0.86	0.83	1.08	0.89	1.03	0.96	1.04	BCT	0.57	BCT
XLOC_005109	0.93	1	1.23	BCT	1.25	0.76	0.8	0.76	1.06	1	1.14	BCT	1.19	0.76	1.14	0.82	0.95	BCT	0.81	BCT
XLOC_002733	1	1	1.23	0.76	0.88	0.87	0.37	0.0024	1.16	1	1.31	0.62	1.67	0.062	1.16	0.75	1.15	BCT	0.74	0.53
XLOC_001906	BCT	BCT	1.25	BCT	0.92	BCT	2.31	BCT	1.1	BCT	2.68	0.0017	1.08	BCT	0.64	BCT	1.15	BCT	2.65	0.003
XLOC_001901	1	1	1.09	BCT	1.6	0.33	0.79	0.73	1.03	1	0.71	BCT	1.22	0.73	1.12	0.85	0.85	BCT	1.39	0.5
XLOC_001903	1.03	1	0.97	0.97	0.98	0.98	0.28	1.3e-13	0.9	1	0.56	0.017	0.78	0.6	0.79	0.48	0.89	1	1.11	0.86
XLOC_004478	1.1	1	1.1	BCT	4.54	1.4e-05	0.91	BCT	1.33	BCT	1.06	BCT	0.99	BCT	1.11	BCT	1	BCT	0.95	BCT
AT1G14518	0.98	BCT	0.96	BCT	BCT	BCT	1.06	BCT	1	BCT	0.95	BCT	1	BCT	0.95	BCT	1.03	BCT	0.88	BCT
AT2G15555	0.98	BCT	0.96	BCT	0.57	BCT	1.09	BCT	1.03	BCT	0.94	BCT	1.1	BCT	1.04	BCT	0.94	BCT	0.88	BCT
XLOC_001324	0.98	1	0.79	0.7	0.64	0.25	1.42	0.088	0.92	1	1.52	0.00084	0.57	0.042	0.58	4.3e-07	0.99	1	0.63	0.00019
XLOC_003733	0.88	1	0.68	0.49	0.77	0.72	0.79	0.63	0.86	1	1.05	0.96	0.87	0.8	1.02	0.96	1.1	BCT	0.84	0.78
XLOC_002676	1.13	1	0.94	BCT	1.43	0.6	0.88	0.8	1.17	1	0.95	0.95	0.82	0.72	1.66	0.19	1.14	BCT	0.72	0.5
XLOC_002675	1.09	1	1.13	0.89	0.69	0.58	0.33	0.0066	1.22	1	0.89	0.89	1.19	0.71	0.95	0.93	1.29	BCT	0.94	0.93
XLOC_002674	0.9	1	0.58	0.24	0.46	0.11	0.27	0.0011	0.85	1	1.28	0.68	1.35	0.42	1.85	0.16	0.98	BCT	1.11	0.87
XLOC_001125	1.01	1	1.11	BCT	1.95	BCT	5.88	0.0041	1.1	BCT	1.03	0.97	2.99	0.01	5.12	1.8e-07	1.29	BCT	0.89	0.85
XLOC_000184	BCT	BCT	BCT	BCT	BCT	BCT	BCT	BCT	1.07	BCT	1.72	BCT	BCT	BCT	BCT	BCT	1.02	BCT	BCT	BCT
AT2G05518	0.95	1	1.19	0.77	0.83	0.66	0.51	0.0061	0.96	1	0.84	0.7	1.63	0.003	2.66	6e-06	1.39	0.42	1.68	0.025
XLOC_002478	1.09	1	1.13	0.89	0.98	0.98	8.6	1.8e-14	0.98	1	0.76	0.32	0.68	0.41	0.53	0.0012	0.99	1	0.7	0.19
XLOC_000317	1.2	1	1.48	0.47	1.18	BCT	1.26	0.52	1.22	1	0.8	0.72	2.04	0.025	1.07	0.88	0.93	BCT	1.01	0.99
XLOC_003656	0.92	1	0.97	BCT	2.03	0.04	2.66	0.041	0.9	1	1.03	0.97	0.6	BCT	0.43	0.026	0.97	BCT	0.98	0.97
XLOC_003657	0.95	1	0.96	BCT	0.42	BCT	1.65	0.48	0.89	BCT	1.3	0.64	0.85	BCT	0.95	0.93	1.15	BCT	0.87	0.82
XLOC_003654	BCT	BCT	BCT	BCT	75.48	2.5e-32	BCT	BCT	BCT	BCT	BCT	BCT	BCT	BCT	BCT	BCT	BCT	BCT	BCT	BCT
XLOC_003651	1.02	1	1.15	BCT	1.58	0.42	5.07	0.0093	1.08	BCT	0.97	0.98	1.07	BCT	0.88	0.8	0.85	BCT	0.67	0.37
XLOC_003658	1.04	1	1.1	BCT	0.47	0.19	0.77	0.74	1.02	BCT	1.02	BCT	1.21	BCT	0.82	BCT	0.98	BCT	0.89	BCT
AT2G18735	0.88	1	1.38	0.33	0.49	0.0023	1.44	0.039	1.05	1	0.94	0.89	1.51	0.011	1.57	0.011	0.96	1	1.4	0.19
XLOC_002786	1.04	1	2.28	BCT	1.14	BCT	1.39	0.67	1.3	BCT	1.27	BCT	3.17	0.0067	1.22	0.71	0.96	BCT	2.56	0.0043
XLOC_002888	BCT	BCT	1.04	BCT	0.87	BCT	3.77	0.057	1.03	BCT	0.95	BCT	1.33	BCT	1.3	0.61	0.98	BCT	0.77	BCT
XLOC_002880	1	1	1.33	0.66	2.14	0.13	0.95	0.92	0.95	1	0.92	0.92	1.17	0.77	1.71	0.15	0.94	BCT	1.3	0.6
XLOC_002882	1.07	1	1.14	BCT	1.4	0.61	1.04	0.97	0.93	BCT	1.16	BCT	1.42	BCT	1.73	0.25	1.11	BCT	1.32	BCT
AT3G27884	1.09	1	2.03	0.062	3.29	9.7e-12	6.82	3.2e-10	0.79	1	0.52	0.0007	1.8	0.16	2.3	5.3e-05	0.83	0.91	4.02	3.4e-20
XLOC_001519	1.02	BCT	BCT	BCT	1.06	BCT	4.68	0.024	BCT	BCT	0.67	BCT	1.25	BCT	0.65	0.39	0.89	BCT	0.97	0.96
XLOC_001516	1.12	1	1.07	BCT	0.77	0.72	1.04	0.95	1.12	1	0.86	BCT	1.54	0.39	0.7	0.48	0.91	BCT	0.71	BCT
AT4G12917	0.97	1	0.67	0.29	0.26	1.3e-07	0.01	2e-38	0.79	1	0.93	BCT	0.59	0.0039	0.69	0.45	1.08	BCT	0.86	BCT
AT1G49832	1.06	1	1	1	1.02	0.97	1.84	0.0026	0.87	1	0.89	0.76	1.78	0.025	1.57	0.0059	1.02	1	0.89	0.76
XLOC_000401	1.02	BCT	BCT	BCT	BCT	BCT	BCT	BCT	1.07	BCT	1.96	BCT	BCT	BCT	BCT	BCT	BCT	BCT	BCT	BCT
XLOC_005182	1	1	1.78	0.072	0.98	0.98	0.27	2.3e-05	1.3	1	1.08	0.92	1.48	0.18	0.59	0.2	0.85	BCT	0.64	0.29
XLOC_005185	0.81	1	0.84	BCT	1.02	BCT	1.22	0.68	0.85	1	0.89	0.88	0.55	0.2	0.85	0.74	1.18	BCT	0.77	0.6
XLOC_005186	0.75	1	1.19	0.83	0.91	0.91	2.01	0.04	0.86	1	0.8	0.68	0.57	0.22	0.65	0.25	1.02	1	0.68	0.33
XLOC_004589	0.85	1	0.97	BCT	2.19	0.15	3.02	0.039	0.82	BCT	0.34	0.00025	0.58	BCT	0.25	0.00079	0.68	BCT	0.68	0.41
XLOC_000299	0.92	1	1.13	BCT	1.4	0.61	7.6	4.1e-07	1.01	1	1.03	0.96	0.92	0.9	1.21	0.43	0.96	1	1.31	0.34
AT5G34871	1.04	1	1.04	BCT	0.89	BCT	3.53	0.072	1.03	BCT	1.12	BCT	1.08	BCT	0.84	0.75	1	BCT	1.49	0.37
XLOC_000297	1.21	1	1.12	0.88	0.91	0.89	2.84	4.7e-14	1.11	1	1.02	0.96	1.82	0.0021	1.48	0.00013	1.08	1	1.04	0.92
XLOC_000294	BCT	BCT	BCT	BCT	3.74	0.013	BCT	BCT	BCT	BCT	BCT	BCT	BCT	BCT	BCT	BCT	BCT	BCT	BCT	BCT
XLOC_000126	BCT	BCT	BCT	BCT	0.89	BCT	BCT	BCT	1.43	BCT	1.19	BCT	BCT	BCT	BCT	BCT	BCT	BCT	1.06	BCT
XLOC_001452	1.19	1	1.08	BCT	0.87	0.85	0.95	0.94	1.1	1	1.39	0.52	1.22	0.73	1.87	0.13	1.5	BCT	1.11	0.88
XLOC_001987	0.91	1	0.91	0.91	0.66	0.26	0.28	0.00016	0.88	1	0.68	0.38	0.86	0.73	0.55	0.096	0.89	1	1.12	0.85
XLOC_001982	0.97	1	0.8	BCT	0.32	0.018	0.19	0.0064	0.82	1	1.09	BCT	0.65	0.4	0.86	BCT	1.07	BCT	0.91	BCT
XLOC_002181	0.88	1	1.03	BCT	2.04	0.23	3.83	0.0035	0.89	BCT	1.02	0.98	0.6	BCT	1.19	0.63	0.93	BCT	1.25	0.57
AT1G78865	0.9	1	0.79	0.66	0.82	0.73	2.53	6.6e-05	1.04	1	0.96	0.93	0.95	0.87	0.89	0.57	0.94	1	0.87	0.61
XLOC_004916	0.95	1	1.13	BCT	0.86	0.84	2.13	0.14	0.92	1	1.05	0.95	0.96	0.95	0.83	0.65	0.88	BCT	0.91	0.89
XLOC_004913	1.09	1	0.97	BCT	1.63	0.35	4.74	0.0048	0.99	BCT	0.82	0.75	0.88	BCT	0.29	0.0011	1.19	BCT	1.47	0.29
AT2G36307	0.99	1	0.92	0.91	1.3	0.27	1.64	0.02	1.09	1	1.48	0.036	0.86	0.57	0.93	0.76	1.09	1	1.03	0.94
XLOC_000707	1.05	1	BCT	BCT	1.1	BCT	BCT	BCT	1.03	BCT	1.24	BCT	2.3	BCT	1.49	BCT	1.04	BCT	1.1	BCT
XLOC_004286	1.04	1	0.98	0.98	1.09	0.92	1.08	0.79	0.91	1	0.9	0.84	1.2	0.53	1.15	0.65	0.82	0.93	1.12	0.77
XLOC_004287	0.93	1	1.61	BCT	0.86	BCT	1.47	0.61	0.95	BCT	0.94	BCT	1.75	BCT	0.53	BCT	0.91	BCT	1.63	0.23
XLOC_004281	0.92	1	0.84	0.83	0.31	0.028	0.07	2.4e-05	0.96	1	1.14	BCT	0.75	0.56	BCT	BCT	BCT	BCT	BCT	BCT
XLOC_004282	1.06	1	0.85	BCT	0.19	0.00072	0.23	0.033	0.98	1	BCT	BCT	0.91	BCT	BCT	BCT	BCT	BCT	BCT	BCT
XLOC_004283	1.13	1	0.85	0.77	0.84	0.71	0.77	0.18	0.91	1	0.94	0.9	0.81	0.43	0.59	0.019	0.91	1	0.84	0.58
XLOC_004288	1.04	1	1.33	BCT	0.76	0.58	1.14	0.83	1.2	1	0.93	0.93	0.81	BCT	0.86	0.78	1.1	BCT	0.91	0.89
XLOC_004289	0.99	1	0.95	BCT	1.03	0.98	3.35	0.069	1.02	BCT	0.87	0.84	1.15	BCT	0.98	0.97	1.07	BCT	0.68	BCT
XLOC_004139	BCT	BCT	1.04	BCT	3.04	0.042	1.43	BCT	1.03	BCT	1.01	BCT	1.09	BCT	1.1	BCT	1.1	BCT	1.16	BCT
XLOC_003546	1	1	1.11	BCT	1.59	0.47	0.75	0.67	1.04	1	0.98	BCT	0.71	BCT	0.6	BCT	0.92	BCT	1.25	BCT
XLOC_002398	0.93	1	1.12	0.9	0.97	0.98	0.89	0.84	0.99	1	1.42	0.45	1	1	1.36	0.38	1.16	BCT	1.04	0.96
XLOC_002392	BCT	BCT	BCT	BCT	0.87	BCT	1.81	BCT	BCT	BCT	0.96	BCT	BCT	BCT	2.04	0.12	0.95	BCT	0.91	BCT
XLOC_002395	BCT	BCT	BCT	BCT	1.14	BCT	2.04	BCT	BCT	BCT	0.81	BCT	1.65	BCT	2.27	0.067	0.9	BCT	0.96	BCT
AT5G48412	1.13	1	1.36	0.15	1.31	0.32	2.01	3.9e-18	1.12	1	0.95	0.82	1.88	1.6e-11	1.44	7.8e-06	1.07	1	1.06	0.86
XLOC_004739	0.94	1	0.87	BCT	0.81	0.77	0.54	0.27	0.88	1	1.43	0.46	0.8	0.7	0.94	0.92	0.95	BCT	0.9	0.87
XLOC_000426	1.06	1	1.3	BCT	0.95	0.95	5.34	0.0051	1.07	BCT	0.76	0.63	1.28	BCT	0.91	0.84	1.05	BCT	1.16	0.82
XLOC_005068	1.1	1	1.06	0.91	0.96	0.96	1.05	0.71	0.98	1	1.14	0.62	0.91	0.66	0.85	0.17	0.94	1	0.85	0.35
XLOC_004899	0.92	1	0.88	BCT	0.97	BCT	1.79	0.41	0.95	BCT	0.96	BCT	0.75	BCT	0.92	0.89	0.99	BCT	0.99	BCT
XLOC_004898	1.01	1	1.23	BCT	0.97	BCT	1.84	0.3	1.04	BCT	1.32	0.61	1	BCT	0.99	0.99	1.05	BCT	1.34	0.55
XLOC_004891	0.96	1	0.89	BCT	BCT	BCT	1.41	0.65	0.92	BCT	1.25	BCT	0.86	BCT	1.24	0.68	1.27	BCT	1.34	BCT
XLOC_004895	0.68	1	0.48	0.057	1.27	0.71	0.47	0.094	0.85	1	1	1	0.64	0.31	0.83	0.71	0.95	BCT	0.71	0.48
XLOC_002809	0.97	1	0.92	BCT	1.22	BCT	1.42	0.58	0.93	BCT	1.61	0.26	0.84	BCT	2.89	0.0028	1.27	BCT	0.92	BCT
XLOC_001595	BCT	BCT	BCT	BCT	0.55	0.31	BCT	BCT	BCT	BCT	BCT	BCT	BCT	BCT	BCT	BCT	BCT	BCT	BCT	BCT
XLOC_002023	BCT	BCT	BCT	BCT	8.16	1.5e-05	BCT	BCT	BCT	BCT	BCT	BCT	BCT	BCT	BCT	BCT	BCT	BCT	1.06	BCT
XLOC_001028	0.85	1	1.19	BCT	0.82	BCT	1.75	0.32	1.05	1	0.99	0.99	0.57	BCT	0.55	0.19	0.98	BCT	0.55	0.11
XLOC_001715	0.81	1	0.77	0.71	0.51	0.2	1.32	0.52	0.87	1	1.12	0.85	1	1	2.27	0.0067	1.08	1	1.1	0.85
XLOC_001710	0.99	1	0.59	0.072	0.13	1.6e-05	0.13	5.7e-18	0.74	1	1.07	0.91	0.83	0.49	0.38	2.4e-05	1.15	1	0.35	1.3e-06
XLOC_000977	0.82	1	0.72	0.55	1.65	0.13	2.77	2.7e-06	0.98	1	1.14	0.7	1.08	0.84	1.61	0.0013	0.99	1	1.51	0.017
XLOC_000974	0.78	1	0.86	0.86	0.14	2.5e-05	0.17	9.4e-07	0.82	1	1.2	0.78	0.4	0.0086	0.97	0.96	1.13	BCT	1.19	0.77
XLOC_000975	0.96	1	1.03	BCT	0.59	0.34	1.25	0.77	0.95	BCT	0.83	BCT	0.75	BCT	0.58	BCT	0.88	BCT	2.27	0.018
XLOC_000972	0.95	1	0.86	BCT	5.04	0.00038	1.12	0.87	1.11	1	1.85	0.1	1.6	0.34	0.55	0.2	1.11	BCT	1.3	0.61
XLOC_000971	0.95	1	0.93	BCT	1.36	BCT	2.08	0.27	1.01	BCT	1.14	0.86	1	BCT	0.69	0.45	1.2	BCT	0.67	0.37
XLOC_000978	0.99	1	1.08	BCT	1.14	BCT	0.9	0.9	0.95	BCT	1.01	BCT	1.19	BCT	1.1	BCT	1.04	BCT	1.47	BCT
AT2G45780	0.92	1	0.77	0.68	1.47	0.45	1.71	0.24	0.98	1	0.92	0.92	0.92	0.87	0.89	0.82	1.01	1	0.9	0.88
XLOC_000212	0.83	1	0.87	0.86	0.55	0.059	0.73	0.31	1.36	1	1.6	0.083	0.69	0.35	0.77	0.45	1.36	0.57	0.89	0.81
XLOC_002101	1.02	1	0.8	BCT	0.88	0.86	1.23	0.77	0.86	BCT	1.07	0.93	0.46	BCT	0.63	0.34	2.02	0.0081	1.06	0.94
XLOC_003272	BCT	BCT	BCT	BCT	70.36	2.4e-29	BCT	BCT	BCT	BCT	BCT	BCT	BCT	BCT	BCT	BCT	BCT	BCT	BCT	BCT
XLOC_003274	0.81	BCT	0.7	BCT	0.9	0.89	0.4	0.16	0.77	BCT	0.83	BCT	0.65	BCT	1.15	0.8	1.56	BCT	0.91	BCT
XLOC_003275	0.96	1	0.81	BCT	1.74	0.35	0.98	0.98	1.02	1	1.14	0.86	1.06	0.92	0.89	0.82	0.88	BCT	0.7	0.46
XLOC_003276	0.99	1	0.99	0.99	0.29	0.0075	0.84	0.63	0.93	1	1.19	0.75	0.83	0.74	0.82	0.63	1.14	BCT	0.77	0.56
XLOC_003277	BCT	BCT	BCT	BCT	1.06	BCT	2.04	BCT	BCT	BCT	1.01	BCT	1.44	BCT	2.88	0.013	1.11	BCT	0.81	BCT
XLOC_003278	BCT	BCT	BCT	BCT	8.03	1.9e-05	1.19	BCT	BCT	BCT	0.96	BCT	BCT	BCT	0.92	BCT	0.98	BCT	0.96	BCT
XLOC_003279	0.83	1	0.68	BCT	0.67	0.55	0.56	0.36	0.85	1	0.94	BCT	0.69	0.46	0.68	0.41	0.97	BCT	0.83	BCT
XLOC_000546	BCT	BCT	1.04	BCT	1.4	0.59	4.95	0.019	1.07	BCT	1.16	0.83	1.09	BCT	0.98	0.97	1.07	BCT	1.01	0.99
XLOC_000833	1.21	1	1.18	BCT	BCT	BCT	0.17	0.0092	1.18	1	BCT	BCT	0.7	BCT	1.13	BCT	1.06	BCT	1.06	BCT
XLOC_000835	0.99	1	0.99	BCT	1	BCT	1.95	0.36	1.02	BCT	1.02	BCT	0.89	BCT	0.81	0.7	1.44	BCT	1.35	BCT
XLOC_004209	0.8	1	0.77	0.38	0.08	3.9e-11	0	1.3e-33	1.03	1	1.14	BCT	0.67	0.017	BCT	BCT	1.05	BCT	1.06	BCT
XLOC_002311	0.87	1	1.11	BCT	0.93	BCT	0.14	0.0033	1.08	1	1.09	BCT	0.99	0.98	1.94	BCT	1.03	BCT	1.3	BCT
AT5G03285	0.76	1	1.02	0.99	1.65	0.12	0.44	8.8e-05	1.04	1	1.25	0.61	2.13	0.026	3	1.1e-07	1.09	1	1.29	0.46
AT5G22788	0.87	1	1.08	0.93	0.52	0.061	0.55	0.027	0.98	1	1.24	0.64	0.64	0.16	1.1	0.84	1.32	0.73	1.02	0.97
XLOC_004811	0.81	1	0.7	BCT	3.18	0.033	0.71	0.52	0.91	1	0.62	0.26	0.6	0.29	0.3	0.0046	0.96	BCT	1.2	0.75
XLOC_004815	0.72	1	0.85	0.85	0.27	0.013	0.14	0.00044	0.92	1	1.04	BCT	0.77	0.62	0.75	BCT	0.93	BCT	0.91	BCT
XLOC_004816	0.94	1	0.87	BCT	1.15	BCT	3.39	0.025	0.93	BCT	0.9	0.89	0.93	BCT	1.27	0.56	0.94	BCT	1.02	0.97
XLOC_000667	0.89	1	0.96	0.97	0.82	0.76	2.84	0.00012	1.12	1	0.83	0.58	1.07	0.89	0.63	0.032	0.88	0.99	0.79	0.41
AT2G42425	BCT	BCT	BCT	BCT	BCT	BCT	BCT	BCT	1.03	BCT	1.08	BCT	BCT	BCT	BCT	BCT	BCT	BCT	BCT	BCT
XLOC_001045	0.98	1	0.97	BCT	2.23	0.15	1.7	0.47	1	BCT	0.88	BCT	0.93	BCT	0.5	BCT	0.9	BCT	0.8	BCT
XLOC_002531	0.96	1	0.94	BCT	0.7	BCT	0.43	BCT	0.98	BCT	1.38	BCT	0.76	BCT	1.13	BCT	1.36	BCT	1.1	BCT
XLOC_002536	0.98	BCT	1	BCT	3.97	0.0074	2.37	0.23	0.97	BCT	0.99	BCT	1.23	BCT	0.73	0.54	0.9	BCT	1.15	BCT
XLOC_002295	0.95	1	1.71	0.24	3.2	0.016	2.03	0.1	1.01	1	0.9	0.88	1.5	0.38	1.5	0.18	1.01	BCT	1.42	0.33
AT3G02832	1.02	1	0.88	0.88	0.5	0.12	0.8	0.21	0.98	1	1.64	0.012	0.47	0.0076	0.49	2.4e-06	1.02	1	0.64	0.02
AT4G26255	0.72	1	1.39	0.27	0.55	0.33	0.08	1.9e-16	0.8	1	0.97	0.97	1.29	0.3	0.84	0.74	1.16	BCT	1.43	0.45
XLOC_005238	1.05	1	1.26	BCT	1.57	0.48	0.27	0.06	1.11	1	1.25	BCT	0.77	BCT	2.83	0.013	1.15	BCT	1.17	BCT
XLOC_005239	1.33	1	1.37	0.61	0.93	0.92	1.06	0.92	1.23	1	1.01	0.99	1.51	0.4	1.65	0.16	1.15	BCT	1.14	0.83
XLOC_005230	1.02	1	1.06	BCT	0.9	BCT	1.16	0.86	1.05	BCT	0.81	BCT	0.83	BCT	0.95	0.93	0.98	BCT	0.82	BCT
XLOC_005231	0.89	1	0.97	BCT	1.14	BCT	0.48	0.31	0.86	BCT	0.9	BCT	0.72	BCT	0.74	BCT	1.02	BCT	0.84	BCT
XLOC_005234	BCT	BCT	BCT	BCT	BCT	BCT	BCT	BCT	1.03	BCT	BCT	BCT	1.24	BCT	BCT	BCT	BCT	BCT	BCT	BCT
AT1G11185	1.53	1	2.27	0.015	1.8	0.15	3.33	0.0012	0.92	1	0.92	0.9	0.47	0.061	0.5	0.049	2.1	0.0035	3.42	6e-08
AT4G06701	0.89	1	0.86	0.75	1.07	0.9	2.06	6.2e-10	0.9	1	0.95	0.85	0.98	0.95	0.99	0.91	1.01	1	1.01	0.98
XLOC_002705	0.91	1	1.03	0.98	1.08	0.9	1.56	0.22	0.93	1	0.83	0.73	1.02	0.97	1.21	0.55	0.94	BCT	0.84	0.7
XLOC_001979	0.89	1	0.84	BCT	1	BCT	0.63	0.51	0.87	BCT	1.41	0.46	0.64	BCT	2.09	0.1	1.12	BCT	1.03	BCT
XLOC_001975	BCT	BCT	1.04	BCT	BCT	BCT	5.75	0.0089	BCT	BCT	1.07	0.94	BCT	BCT	0.95	0.93	0.89	BCT	0.83	0.75
XLOC_001977	0.89	1	0.8	BCT	0.94	BCT	0.67	0.58	0.92	BCT	1.02	BCT	0.7	BCT	2.68	0.018	1.41	BCT	1.35	BCT
XLOC_001973	0.99	1	0.98	BCT	1.07	BCT	3.11	0.074	0.99	BCT	0.82	0.76	0.84	BCT	0.41	0.041	1.13	BCT	0.63	0.26
XLOC_004420	0.91	1	1.24	0.75	1.5	0.17	2.77	0.00032	0.73	1	0.57	0.00015	0.86	0.73	0.68	0.019	0.91	1	0.95	0.85
XLOC_004423	1.09	1	0.99	BCT	0.36	0.053	0.84	BCT	0.99	BCT	1	BCT	0.89	BCT	1.04	BCT	1	BCT	1.05	BCT
XLOC_004425	0.97	BCT	0.99	BCT	1.14	0.86	0.99	BCT	0.99	BCT	0.89	BCT	0.97	BCT	0.8	BCT	1	BCT	0.88	BCT
AT1G26558	0.95	1	0.98	BCT	0.53	0.29	0.58	0.46	1.24	1	1.02	BCT	1.28	BCT	0.95	BCT	0.98	BCT	1.01	BCT
XLOC_003049	0.95	1	0.99	0.99	1.04	0.87	1.5	3e-11	0.97	1	0.9	0.32	0.93	0.59	0.96	0.78	0.92	0.85	0.93	0.63
XLOC_003048	0.91	1	1.03	0.98	0.93	0.93	1.47	0.23	1.1	1	0.94	0.91	1.03	0.96	0.62	0.095	0.96	1	0.71	0.32
XLOC_003041	0.97	BCT	0.99	BCT	5.6	0.00047	0.67	BCT	0.96	BCT	BCT	BCT	1.39	BCT	BCT	BCT	1.02	BCT	BCT	BCT
AT5G24735	1.12	1	1.12	0.87	0.9	0.77	0.79	0.13	0.99	1	0.9	0.53	1.65	0.005	1.6	2e-06	1.09	1	1.01	0.98
XLOC_001359	0.83	1	0.88	BCT	0.46	0.18	0.63	0.49	0.91	BCT	1.01	BCT	0.77	BCT	1.71	0.26	0.95	BCT	1.4	BCT
XLOC_001353	BCT	BCT	BCT	BCT	1.3	BCT	3.35	0.085	BCT	BCT	1.11	BCT	BCT	BCT	0.85	0.77	0.99	BCT	0.78	BCT
XLOC_000326	0.98	BCT	0.96	BCT	2.83	0.052	1.04	BCT	0.97	BCT	1.04	BCT	0.92	BCT	0.88	BCT	0.97	BCT	0.93	BCT
XLOC_000324	1	1	1.61	0.091	0.68	0.56	0.11	4.5e-06	0.98	1	1.11	0.88	7.25	3.6e-37	1.39	0.52	1.02	BCT	0.97	BCT
XLOC_000322	0.83	1	0.98	0.98	0.71	0.43	4.05	1.2e-09	0.93	1	0.75	0.26	0.8	0.66	0.55	0.0014	0.97	1	0.94	0.88
XLOC_003667	1.56	1	1.62	0.24	0.75	0.68	1.22	0.6	1.68	0.38	0.86	0.83	2.17	0.0071	1.1	0.81	1.11	1	0.89	0.84
XLOC_003666	1.37	1	1.37	0.49	0.49	0.0028	1.01	0.97	1.2	BCT	2.23	4.7e-07	0.13	3.4e-14	0.15	1.8e-17	1.96	0.00013	1.28	0.44
XLOC_001742	1	BCT	1.13	BCT	1.25	0.76	2.55	0.19	1.13	BCT	1	1	2.3	0.056	2.65	0.019	1.08	BCT	0.94	0.92
XLOC_002219	0.99	1	0.99	BCT	1.05	BCT	1.95	0.36	0.99	BCT	0.92	BCT	1.33	BCT	3.13	0.0041	0.96	BCT	0.67	BCT
XLOC_001280	1	1	0.76	0.68	0.54	0.31	0.15	0.00024	0.93	1	0.94	BCT	0.47	0.064	0.69	BCT	0.98	BCT	0.98	BCT
AT4G16748	BCT	BCT	BCT	BCT	BCT	BCT	BCT	BCT	BCT	BCT	BCT	BCT	BCT	BCT	1.49	BCT	BCT	BCT	1.1	BCT
AT2G22482	0.99	1	0.98	0.98	1	0.99	1.19	0.43	0.96	1	0.94	0.9	1.24	0.32	0.91	0.69	0.92	1	0.95	0.89
AT3G06962	0.89	1	0.74	BCT	4.41	1.6e-06	3.88	0.0012	0.77	1	0.55	0.058	0.66	0.41	1.04	0.92	0.92	1	0.93	0.91
XLOC_005002	BCT	BCT	BCT	BCT	0.82	BCT	1.43	BCT	BCT	BCT	0.91	BCT	BCT	BCT	0.85	BCT	0.96	BCT	1.62	BCT
XLOC_002731	1.05	1	1.44	BCT	0.98	BCT	0.47	0.29	1.21	1	1.07	BCT	1.09	BCT	1.04	BCT	1.03	BCT	1.48	BCT
AT4G02005	0.92	1	1.02	0.96	1.74	0.28	0.88	0.24	0.99	1	0.86	0.43	1.54	0.00036	1.61	9.1e-07	0.99	1	1.06	0.76
XLOC_001128	0.84	1	0.78	BCT	1.39	0.6	1.21	0.73	0.82	1	0.78	0.69	0.57	BCT	1.19	0.71	0.82	BCT	1.1	0.88
XLOC_001129	0.96	1	1.11	BCT	0.82	0.77	3.49	0.0053	1.02	1	0.7	0.4	0.79	0.66	0.59	0.13	0.69	0.5	1	1
XLOC_002475	1.09	1	1.36	0.47	1.57	0.094	2.36	4.1e-05	1.11	1	1.18	0.63	1.41	0.18	0.64	0.013	1.08	1	1.21	0.56
XLOC_002472	1.14	1	0.87	BCT	1.05	BCT	1.84	0.22	0.82	BCT	1.27	0.68	0.67	BCT	0.64	0.3	1.18	BCT	1.13	0.84
XLOC_005179	0.88	1	0.72	0.57	1.04	0.95	2.53	5.3e-06	0.97	1	0.9	0.7	0.86	0.7	0.74	0.2	0.87	0.91	0.82	0.3
XLOC_005178	1.02	1	0.88	BCT	0.43	0.13	0.23	0.035	1.05	BCT	BCT	BCT	0.89	BCT	BCT	BCT	BCT	BCT	1.06	BCT
XLOC_003787	1.03	1	1.32	BCT	0.9	BCT	0.61	BCT	1.07	BCT	BCT	BCT	1.18	BCT	1.36	BCT	1.04	BCT	BCT	BCT
XLOC_001461	0.85	1	0.9	0.91	0.53	0.27	0.17	0.0025	0.81	1	0.97	BCT	0.79	0.59	1.29	0.61	1.02	BCT	1.02	BCT
XLOC_001465	0.96	1	0.94	BCT	0.73	0.66	2.37	0.02	1.48	1	3.17	3.2e-10	1.9	0.11	3.54	1.2e-11	1.41	0.47	1.17	0.7
AT2G43375	1	1	0.97	0.97	0.98	0.97	0.8	0.15	1.09	1	1.47	0.041	0.66	0.022	0.66	7.9e-05	1.03	1	0.77	0.35
AT3G17185	0.77	1	0.55	0.0075	0.99	0.98	1.72	1.1e-11	0.95	1	1.1	0.62	0.79	0.044	0.7	1.4e-07	0.81	0.25	0.67	4.6e-06
AT1G16635	0.98	1	0.86	0.86	0.74	0.64	1.25	0.43	0.92	1	2.33	8.6e-08	0.4	0.012	0.6	0.077	1.06	1	0.77	0.37
AT5G49152	0.97	1	0.95	BCT	0.55	0.32	2.39	0.059	1.34	1	0.8	0.68	0.98	0.97	0.64	0.22	0.9	BCT	0.58	0.15
XLOC_002622	1.08	1	BCT	BCT	1.14	BCT	BCT	BCT	1.07	BCT	2.3	BCT	BCT	BCT	BCT	BCT	1.03	BCT	1.06	BCT
XLOC_003579	0.81	1	1.3	0.7	1.27	0.74	0.28	0.025	0.96	1	1.12	BCT	1.06	0.92	2.55	0.025	1.14	BCT	1.14	BCT
XLOC_003578	0.76	1	0.96	0.96	1.76	0.26	1.36	0.29	0.75	1	0.79	0.52	0.84	0.69	0.92	0.83	0.76	0.74	1.09	0.85
XLOC_000352	1.17	1	1.07	BCT	1.07	0.93	2.02	0.098	1.4	1	1.1	0.89	1.11	0.86	0.72	0.38	1.24	BCT	0.93	0.92
XLOC_003616	1.25	1	1.66	BCT	0.63	0.45	1.91	0.21	1.15	1	0.7	0.46	1.28	0.65	0.52	0.14	0.91	BCT	0.81	0.71
XLOC_000451	0.91	1	1.14	0.88	1.2	0.81	0.72	0.58	0.82	1	0.79	0.69	0.95	0.94	0.56	0.21	0.95	BCT	1.61	0.25
AT1G46554	1.01	1	1.37	0.46	1.08	0.8	1.22	0.21	1.09	1	0.89	0.64	3.33	3.4e-11	2.73	1e-23	1.07	1	1.16	0.67
XLOC_003169	1	1	1.03	0.98	0.72	0.35	0.77	0.46	0.94	1	0.91	0.86	0.76	0.5	0.63	0.1	0.89	1	0.88	0.79
XLOC_003164	0.86	1	0.82	BCT	1.02	BCT	0.2	0.018	0.85	BCT	1.05	BCT	1.16	0.8	BCT	BCT	1.02	BCT	1.06	BCT
XLOC_003160	0.75	1	0.71	0.54	BCT	BCT	0.05	8.7e-07	1.02	1	BCT	BCT	0.6	0.28	BCT	BCT	1.09	BCT	BCT	BCT
XLOC_003162	0.86	1	0.95	0.96	1.59	0.46	0.1	1.3e-05	0.78	1	0.96	BCT	0.63	0.3	0.75	BCT	1.06	BCT	0.98	BCT
XLOC_001092	0.95	1	0.95	BCT	1.41	BCT	1.86	0.38	0.96	BCT	1.1	0.91	1.08	BCT	0.5	0.12	0.82	BCT	0.91	BCT
XLOC_001095	1.09	1	0.89	0.9	1.42	0.22	4.96	1.6e-12	0.84	1	1.09	0.78	0.25	0.00013	0.2	3.3e-16	1.01	1	1.06	0.83
XLOC_001098	0.89	1	1.01	0.99	1.64	0.22	2.34	0.0016	0.88	1	0.85	0.71	0.97	0.95	1.1	0.74	0.91	1	1.16	0.67
XLOC_001542	1.47	1	5.35	4.1e-17	0.7	0.36	1.07	0.82	1.2	1	0.68	0.24	0.47	0.046	0.42	0.016	1.87	0.02	2.87	4.9e-05
XLOC_001548	0.77	1	0.68	0.38	0.76	0.4	0.02	9.4e-15	0.85	1	BCT	BCT	0.51	0.052	1.14	BCT	BCT	BCT	BCT	BCT
XLOC_000943	1.15	1	0.89	BCT	0.88	0.86	1.6	0.43	1.15	1	0.95	0.96	1.23	BCT	1	1	0.97	BCT	0.99	0.98
AT1G26235	BCT	BCT	BCT	BCT	BCT	BCT	BCT	BCT	BCT	BCT	BCT	BCT	BCT	BCT	BCT	BCT	BCT	BCT	BCT	BCT
AT5G43403	1.11	1	1.43	0.031	1.43	0.51	1.5	0.00012	1.07	1	0.88	0.44	1.82	5.3e-08	1.3	0.0035	1.05	1	1.15	0.4
XLOC_003707	0.95	1	0.9	BCT	1.28	0.67	3.97	0.012	1.09	BCT	1.51	0.33	1.08	BCT	1.97	0.033	0.95	BCT	0.92	0.9
XLOC_003701	1	1	1.1	BCT	17.83	8.1e-11	3.25	0.079	1.11	BCT	0.57	BCT	2.2	BCT	1.65	0.25	0.81	BCT	0.8	BCT
XLOC_000170	0.93	1	0.94	BCT	BCT	BCT	1.76	0.42	0.99	BCT	0.62	BCT	0.87	BCT	0.81	0.69	0.99	BCT	1.43	0.44
XLOC_003281	0.97	1	0.79	BCT	1.11	BCT	1.54	0.51	0.9	BCT	1.06	0.95	0.78	BCT	0.84	0.73	1.11	BCT	0.92	0.9
XLOC_003280	0.87	1	0.84	0.83	1.39	0.56	2.72	0.0085	0.83	1	1.01	0.98	0.39	0.032	0.73	0.21	0.87	1	0.77	0.57
XLOC_003283	1.03	1	0.89	BCT	0.74	0.66	0.72	0.65	1.02	1	1.25	BCT	0.65	BCT	1.14	0.81	1	BCT	1.13	BCT
XLOC_003285	1.03	1	0.99	BCT	0.98	0.98	0.68	0.46	1.01	1	1.26	0.71	1.16	0.79	0.67	0.41	1.07	BCT	1.17	0.8
XLOC_000503	BCT	BCT	BCT	BCT	2.22	0.13	1.6	BCT	1.05	BCT	0.89	BCT	1.14	BCT	1.09	BCT	1.15	BCT	1.19	BCT
XLOC_004926	0.99	1	1.1	BCT	BCT	BCT	3.38	0.048	0.92	BCT	0.93	0.93	0.76	BCT	0.38	0.025	0.87	BCT	0.58	0.18
XLOC_004276	0.96	1	0.88	0.88	1.14	0.84	2.46	7.6e-05	0.94	1	0.89	0.73	1.27	0.5	0.81	0.33	0.91	1	0.79	0.32
XLOC_004272	0.99	1	0.85	BCT	8.17	2.8e-09	1.21	0.78	0.87	BCT	1.13	0.87	0.84	BCT	0.61	0.3	0.92	BCT	0.8	0.68
XLOC_004188	0.98	BCT	0.96	BCT	0.69	0.54	0.72	BCT	1	BCT	BCT	BCT	1.57	BCT	BCT	BCT	BCT	BCT	BCT	BCT
XLOC_004184	BCT	BCT	BCT	BCT	2.35	BCT	1.33	BCT	1.03	BCT	1.06	BCT	BCT	BCT	0.88	BCT	1.11	BCT	0.97	BCT
XLOC_001630	1.02	BCT	BCT	BCT	BCT	BCT	1.19	BCT	BCT	BCT	0.96	BCT	1.15	BCT	1.85	0.14	1.04	BCT	0.96	BCT
XLOC_001018	0.89	1	1.12	BCT	0.9	BCT	0.76	0.67	0.92	1	0.8	BCT	0.78	BCT	0.48	0.11	0.99	BCT	4.12	2.5e-07
XLOC_004025	1	1	1.06	BCT	1.96	0.26	3.71	0.012	1.08	BCT	1.06	0.94	0.85	BCT	0.65	0.27	1.1	BCT	1.46	0.3
XLOC_002096	0.96	1	1.04	BCT	1.32	0.69	1.91	0.35	1.12	BCT	0.71	BCT	1.05	BCT	4.86	8.4e-07	0.94	BCT	1.78	0.14
XLOC_002095	BCT	BCT	1.04	BCT	1.15	BCT	BCT	BCT	BCT	BCT	1.24	BCT	2.07	BCT	2.34	0.038	1.12	BCT	BCT	BCT
XLOC_003329	1.01	1	1.42	0.54	1.8	0.074	3.99	0.0003	0.94	1	0.69	0.42	0.46	0.085	0.11	9.6e-10	0.99	1	1.92	0.017
XLOC_001840	0.85	1	0.58	0.19	1.89	BCT	0.14	1.7e-08	0.85	1	0.57	BCT	0.94	0.89	0.7	0.49	1.04	BCT	0.77	0.61
AT1G21529	1.02	BCT	1.04	BCT	103.47	7.4e-39	1.84	BCT	BCT	BCT	1.01	BCT	2.22	BCT	1.64	0.3	0.98	BCT	1.03	BCT
AT5G37485	0.89	1	0.81	0.74	2.27	0.042	2.4	0.0001	1.03	1	0.92	0.85	0.83	0.61	1.49	0.11	0.93	1	0.84	0.59
AT1G70581	1	1	1.05	0.95	0.96	0.95	0.67	0.085	0.89	1	0.85	0.76	0.68	0.2	0.48	0.0077	1.25	0.83	1.08	0.87
XLOC_000240	0.78	1	0.82	BCT	0.76	0.67	0.58	0.42	0.83	BCT	1.11	BCT	1.1	0.87	1.03	0.95	1.14	BCT	1.01	BCT
XLOC_000241	1.06	1	1.15	0.84	0.82	0.7	0.25	1.1e-08	1.03	1	1.17	0.71	1.7	0.063	1.87	0.01	1.22	0.91	1.08	0.89
XLOC_003533	1.04	1	0.93	BCT	0.58	0.37	0.41	0.11	1.04	1	0.84	BCT	1.23	0.68	0.75	0.59	0.86	BCT	0.85	BCT
XLOC_000948	0.97	BCT	0.99	BCT	1.31	BCT	1.61	0.52	0.99	BCT	0.9	BCT	0.97	BCT	1.93	0.15	0.95	BCT	1.16	BCT
XLOC_003201	0.88	1	0.81	BCT	0.97	0.97	0.63	0.45	0.96	1	0.72	BCT	0.62	0.34	1.12	0.83	0.91	BCT	0.67	BCT
XLOC_003205	1.08	1	0.96	BCT	0.61	0.42	1.41	0.4	1.05	1	1.61	0.13	0.64	0.36	0.64	0.25	1.31	BCT	0.95	0.94
XLOC_003207	1.02	1	1.02	BCT	1.5	BCT	1.24	0.75	0.93	BCT	1.32	0.62	0.99	BCT	1.12	0.84	1.38	BCT	1.89	0.09
XLOC_003977	0.98	1	1.08	BCT	0.75	BCT	1.14	0.87	0.98	BCT	1.04	BCT	1.2	BCT	1.89	0.17	1.08	BCT	0.97	BCT
XLOC_003975	0.96	1	0.92	BCT	5.03	0.0015	0.63	0.5	0.8	BCT	1.43	BCT	1.92	0.16	2.47	0.036	0.99	BCT	1.19	BCT
XLOC_003974	1.2	1	1	BCT	0.6	0.41	0.38	0.15	1.23	1	1.04	BCT	0.82	0.72	0.83	BCT	0.95	BCT	0.88	BCT
XLOC_001191	1.09	1	1.04	BCT	2.02	0.21	1.8	BCT	BCT	BCT	1.01	BCT	1.08	BCT	0.99	BCT	1.01	BCT	1.14	BCT
XLOC_004619	0.92	1	0.93	BCT	0.38	0.087	0.72	0.67	0.98	BCT	0.93	BCT	1.1	BCT	0.88	BCT	0.99	BCT	0.93	BCT
XLOC_005177	0.91	1	0.89	BCT	1.5	BCT	1.32	0.71	1.04	BCT	0.74	BCT	0.82	BCT	0.55	0.13	0.86	BCT	0.74	BCT
XLOC_005176	0.97	1	0.95	BCT	0.77	0.72	1.95	0.35	0.98	BCT	0.91	BCT	0.94	BCT	2.72	0.012	0.95	BCT	0.68	BCT
XLOC_005219	1.27	1	1.11	BCT	1.63	0.4	1.16	0.82	1.21	1	0.77	0.65	1.51	0.41	0.58	0.22	0.91	BCT	0.81	0.72
AT1G34418	0.98	1	1.07	0.82	0.75	0.13	0.8	0.037	0.96	1	1.09	0.69	0.86	0.095	0.97	0.83	1.15	0.74	1.1	0.67
AT1G25175	0.99	1	0.95	BCT	0.76	BCT	0.96	BCT	0.99	BCT	1.06	BCT	0.97	BCT	0.97	BCT	0.99	BCT	1.03	BCT
AT4G36648	1.1	1	1.45	0.1	2.33	0.035	0.68	8.9e-08	1.14	1	0.91	0.43	1.44	0.00028	1.4	2.6e-07	1.06	1	1.52	1.7e-08
XLOC_002360	0.9	1	0.83	BCT	0.73	0.63	0.37	0.12	0.8	BCT	1.06	BCT	0.64	BCT	0.64	BCT	0.91	BCT	1.18	BCT
XLOC_002365	0.98	1	1.01	0.99	0.52	0.016	2.25	0.00074	0.95	1	0.69	0.16	1.11	0.77	1	0.99	0.92	1	0.88	0.72
XLOC_002367	1.02	1	1.49	0.43	6.73	1e-08	2.14	0.2	1.06	1	1.01	0.99	0.34	0.01	0.29	0.0033	1.24	0.9	1.46	0.35
XLOC_002366	1.09	1	0.93	BCT	0.87	BCT	0.41	0.2	0.81	BCT	0.83	BCT	0.86	0.79	0.82	BCT	0.94	BCT	0.95	BCT
XLOC_002947	0.85	1	1.07	0.9	0.74	0.65	0.94	0.71	1.08	1	1.13	0.79	1.21	0.32	1.33	0.051	1.05	1	0.93	0.83
XLOC_003010	0.94	1	0.96	BCT	0.4	4.5e-05	0.52	8.4e-10	0.94	1	1.22	0.24	0.58	1.6e-08	0.85	0.24	1.08	1	0.93	0.82
XLOC_003011	1.26	1	1.05	BCT	1.16	BCT	3.08	0.045	1.09	BCT	0.78	0.68	1.08	BCT	0.97	0.96	1.16	BCT	0.9	0.87
XLOC_003013	1	1	0.78	0.72	1.21	0.7	4.46	3.2e-08	0.75	1	0.67	0.26	0.48	0.035	0.72	0.21	0.97	1	0.82	0.59
XLOC_003014	0.93	1	0.94	BCT	3.01	0.039	3.84	0.021	1.1	BCT	0.95	0.95	0.79	BCT	0.64	0.33	0.83	BCT	0.71	0.47
XLOC_003015	1.12	1	1.08	BCT	0.72	0.61	1.84	0.39	1.31	1	0.91	0.89	1.09	BCT	0.58	0.25	0.87	BCT	1.14	0.84
XLOC_003017	0.91	1	0.86	BCT	0.99	BCT	0.13	0.0021	1.01	1	1.05	BCT	0.69	0.47	1.14	BCT	1.02	BCT	1.47	BCT
XLOC_003708	BCT	BCT	1.11	BCT	0.69	0.58	2.06	BCT	1.03	BCT	0.87	BCT	BCT	BCT	0.7	BCT	0.91	BCT	1.8	0.12
XLOC_003419	1	1	1.19	BCT	0.88	BCT	0.97	0.97	1	BCT	0.92	BCT	0.8	BCT	0.87	BCT	1.04	BCT	6.06	1.6e-11
XLOC_003219	0.91	1	0.83	BCT	1.9	0.28	1.2	0.79	0.86	BCT	0.75	BCT	0.7	BCT	1.63	0.25	1.01	BCT	0.95	0.94
AT1G66173	1.22	1	0.81	0.76	0.52	0.059	1.33	0.45	1.06	1	0.88	0.83	0.76	0.46	1.09	0.81	1.08	1	0.82	0.69
XLOC_002540	0.99	1	1.05	BCT	0.24	0.0043	0.7	0.58	1.02	BCT	0.81	BCT	0.97	BCT	0.53	BCT	0.94	BCT	0.86	BCT
XLOC_002544	1.34	1	1.43	BCT	1.64	0.43	17.08	6.9e-08	1.44	BCT	0.82	0.69	2.1	BCT	0.9	0.76	1.18	0.98	0.96	0.94
XLOC_000371	1.11	1	1.41	0.57	0.63	0.46	2.52	0.014	1.36	1	0.88	0.81	1.31	0.58	0.59	0.11	0.78	BCT	0.8	0.61
XLOC_001777	0.79	1	1.01	0.99	4.84	2.5e-09	4.63	3.4e-12	1.08	1	1.25	0.54	4.7	1.9e-08	2.51	1.3e-07	0.89	1	0.96	0.92
XLOC_001773	1.04	1	1.02	BCT	1.16	0.85	1.59	0.48	1.16	BCT	0.93	0.93	0.79	BCT	0.61	0.31	0.79	BCT	0.88	BCT
XLOC_001770	0.88	1	0.98	BCT	0.95	0.95	4.83	0.00016	0.89	BCT	0.72	0.4	0.69	BCT	0.43	0.0066	0.95	1	0.71	0.38
AT5G28262	1.07	1	1.45	0.23	0.57	0.31	0.91	0.67	1.05	1	1.16	0.69	1.25	0.43	1.02	0.94	0.96	1	1.37	0.11
XLOC_004611	1.01	1	1.8	BCT	0.5	BCT	2.82	0.075	1.01	BCT	1.04	0.96	1.18	BCT	0.62	0.32	0.99	BCT	2.26	0.0065
XLOC_001494	1.04	1	0.98	BCT	1.2	BCT	2.05	0.28	0.97	BCT	0.88	0.87	0.84	BCT	0.56	0.22	0.89	BCT	1.33	0.57
XLOC_004603	1.24	1	1	BCT	0.36	0.057	0.16	0.0063	0.91	BCT	BCT	BCT	0.76	BCT	BCT	BCT	BCT	BCT	BCT	BCT
XLOC_000990	1.02	1	0.91	0.92	15.4	5.8e-11	1.09	0.83	1.16	1	0.96	0.96	1.68	0.18	1.06	0.86	0.86	1	1.28	0.52
XLOC_000992	0.95	1	0.95	BCT	1.6	0.46	1.49	0.6	0.94	BCT	1.29	BCT	0.97	BCT	0.77	0.62	1.01	BCT	1.23	BCT
XLOC_000993	1	1	0.75	0.63	1.32	BCT	0.91	0.87	0.89	1	0.99	0.99	0.59	0.26	0.38	0.011	0.95	BCT	0.65	0.3
XLOC_001115	0.88	1	0.84	BCT	1.8	0.31	1.28	0.69	0.9	BCT	0.85	0.81	0.7	BCT	1.44	0.43	1.33	BCT	1.63	0.24
XLOC_004698	1.23	1	1.06	0.95	2.02	0.14	1.73	0.054	1.18	1	1.14	0.73	1.1	0.84	1.04	0.89	1.01	1	0.98	0.97
XLOC_005123	1.02	BCT	BCT	BCT	1.31	BCT	1.19	BCT	BCT	BCT	1.01	BCT	1.09	BCT	4.11	0.00066	1.06	BCT	1.09	BCT
XLOC_005125	0.97	BCT	0.95	BCT	1.49	0.55	0.67	BCT	0.96	BCT	1.93	BCT	0.89	BCT	BCT	BCT	1.05	BCT	BCT	BCT
XLOC_004451	0.86	1	0.79	BCT	1.12	BCT	1.05	0.95	0.86	BCT	1.49	0.39	0.53	BCT	0.73	0.53	1.42	BCT	0.83	BCT
XLOC_000520	0.79	1	0.64	BCT	1.28	0.7	1.04	0.95	0.82	1	1.03	0.97	0.96	0.95	1.48	0.33	1.01	BCT	1.2	0.75
XLOC_000523	BCT	BCT	BCT	BCT	BCT	BCT	BCT	BCT	BCT	BCT	BCT	BCT	1.56	BCT	3.17	0.0061	BCT	BCT	BCT	BCT
XLOC_000528	1.08	1	1.06	BCT	0.53	0.24	0.85	0.8	1.09	1	0.93	BCT	1.17	0.79	1.47	0.42	1.03	BCT	1.13	0.85
XLOC_000607	0.83	1	1.07	0.95	1.04	0.97	0.58	0.088	1.07	1	1.26	0.66	0.84	0.69	1.35	0.38	1.35	BCT	1.44	0.33
XLOC_001309	1.23	1	1.46	0.43	0.61	0.31	0.33	0.0013	1.01	1	1.55	0.29	1.06	0.89	1.13	0.8	1.09	BCT	1.34	0.56
XLOC_004150	0.95	1	1.02	0.98	0.62	0.11	0.78	0.17	1.02	1	1.04	0.94	0.72	0.19	0.71	0.079	0.89	1	0.96	0.91
XLOC_004153	1.02	1	1.21	BCT	1.19	BCT	2.2	0.28	1.03	BCT	1.97	0.058	1.7	BCT	4.22	6.5e-05	0.96	BCT	0.89	BCT
XLOC_004156	BCT	BCT	1.04	BCT	BCT	BCT	BCT	BCT	BCT	BCT	BCT	BCT	BCT	BCT	1.14	BCT	BCT	BCT	1.82	BCT
XLOC_002655	1.11	1	0.96	BCT	1.04	0.97	0.22	0.027	1.05	BCT	BCT	BCT	0.62	BCT	BCT	BCT	1.02	BCT	BCT	BCT
XLOC_002656	0.75	1	0.85	0.85	0.97	0.96	0.06	7.5e-06	1.09	1	BCT	BCT	0.61	0.31	BCT	BCT	BCT	BCT	1.06	BCT
XLOC_001688	1.08	1	1.07	BCT	1.14	BCT	2.63	0.17	1.17	BCT	1.21	BCT	BCT	BCT	0.94	BCT	1.07	BCT	1.18	BCT
XLOC_001680	0.94	1	0.98	BCT	1.22	BCT	1.91	0.36	0.93	BCT	1.02	0.99	0.8	BCT	1.3	0.59	0.86	BCT	1.41	0.48
XLOC_001686	0.8	1	0.55	BCT	1.07	BCT	0.34	0.059	0.77	1	0.93	BCT	0.29	0.0034	0.76	BCT	0.92	BCT	0.83	BCT
AT1G04425	0.83	1	0.9	0.88	1.06	0.94	1.75	0.0052	0.91	1	1.02	0.96	0.94	0.85	0.91	0.6	0.82	0.28	0.92	0.67
XLOC_004795	1.01	1	1.07	0.91	0.59	0.068	1.11	0.55	1.07	1	0.96	0.93	0.93	0.78	0.84	0.31	0.94	1	0.84	0.45
XLOC_000486	0.9	1	0.73	0.61	0.9	0.89	2.27	0.017	0.9	1	0.62	0.17	1.54	0.32	2.63	2.7e-05	1.01	1	1.02	0.97
XLOC_000480	BCT	BCT	1.04	BCT	1.06	BCT	1.19	BCT	BCT	BCT	1.05	BCT	BCT	BCT	2.54	0.031	1.14	BCT	2.03	BCT
XLOC_002246	0.97	1	0.68	0.35	0.82	0.78	2.37	0.0035	0.84	1	1.11	0.88	1.01	0.99	1.2	0.66	0.89	1	0.83	0.74
XLOC_003116	BCT	BCT	BCT	BCT	BCT	BCT	BCT	BCT	BCT	BCT	BCT	BCT	1.55	BCT	1.95	0.091	BCT	BCT	BCT	BCT
XLOC_003118	1.01	1	0.82	BCT	0.89	0.89	1.39	0.62	0.93	1	0.9	0.89	0.78	0.65	0.66	0.38	0.84	BCT	0.92	0.9
AT2G45245	0.91	1	0.89	0.79	1.27	0.27	1.82	1.9e-07	0.91	1	0.92	0.82	1.42	0.033	1.25	0.043	1.13	0.82	1.14	0.37
XLOC_001531	0.92	1	0.97	BCT	0.61	0.44	0.3	0.073	0.95	1	0.92	BCT	1.01	0.99	1.06	BCT	0.99	BCT	0.92	BCT
XLOC_001533	1.03	1	1.16	0.8	0.48	0.14	1.26	0.37	0.96	1	0.85	0.7	1.04	0.89	0.86	0.59	0.86	1	1.08	0.87
AT2G14878	1.02	1	1.22	0.45	2.37	0.0075	3.24	1.2e-25	1.05	1	1	0.99	2.35	5.8e-14	1.85	8.5e-07	1.07	1	1.23	0.42
XLOC_004069	0.97	BCT	0.95	BCT	1.1	BCT	1.78	0.44	0.96	BCT	0.97	BCT	1.07	BCT	0.55	BCT	0.89	BCT	1.52	BCT
AT3G59765	0.8	1	0.81	0.52	1.14	0.72	2.2	6.8e-12	0.89	1	1	1	0.67	0.019	0.81	0.22	0.93	1	1.14	0.63
AT5G23155	0.99	1	1.22	0.71	0.76	0.64	1.37	0.14	0.85	1	1.2	0.51	1	1	1.52	0.013	1.09	1	1.26	0.4
XLOC_004349	0.99	1	1.23	0.78	14.16	2.2e-10	0.21	0.0043	1.05	1	1.06	BCT	4.01	9.8e-06	0.66	BCT	0.94	BCT	0.92	BCT
XLOC_004348	BCT	BCT	1.07	BCT	1.58	0.47	4.26	0.036	1.03	BCT	0.76	BCT	1.44	BCT	1.3	0.61	0.89	BCT	0.85	BCT
XLOC_002424	1.32	1	1	BCT	1.4	0.58	3.83	0.028	1.29	BCT	0.89	0.87	2.67	0.024	1.48	0.38	0.97	BCT	0.98	0.97
XLOC_002423	0.95	1	0.95	BCT	1.25	BCT	1.17	0.84	0.94	BCT	0.88	BCT	0.9	BCT	1.53	0.39	1.15	BCT	0.86	BCT
XLOC_002428	0.99	1	0.95	BCT	1.63	0.43	3.41	0.048	0.98	BCT	1.18	0.81	0.84	BCT	0.95	0.93	1	BCT	0.86	0.8
XLOC_003771	1.04	1	1.07	BCT	BCT	BCT	1.22	BCT	BCT	BCT	1	BCT	BCT	BCT	2.64	0.025	1.1	BCT	0.95	BCT
XLOC_003779	BCT	BCT	BCT	BCT	BCT	BCT	1.36	BCT	BCT	BCT	0.92	BCT	1.25	BCT	3.09	0.0082	1.02	BCT	0.92	BCT
XLOC_000145	0.74	1	0.44	0.0073	1.01	0.98	3.68	1e-15	0.73	1	0.9	0.71	0.42	0.0002	0.58	1.4e-09	0.87	0.73	0.67	0.0088
XLOC_003483	0.79	1	0.91	BCT	1.32	BCT	3.01	0.0045	1.02	1	0.75	0.48	0.69	0.47	0.6	0.11	0.99	BCT	0.93	0.91
XLOC_001437	1.14	1	1.08	BCT	0.78	0.73	1.32	0.7	0.92	BCT	0.81	BCT	0.87	BCT	0.84	0.76	0.99	BCT	0.89	0.86
XLOC_001433	0.96	1	0.89	BCT	1.06	BCT	1.81	0.4	0.92	BCT	1.11	BCT	0.76	BCT	0.7	0.48	0.99	BCT	0.66	BCT
XLOC_002167	1.02	BCT	1.09	BCT	0.97	BCT	4.17	0.039	1.06	BCT	1.08	0.92	BCT	BCT	0.57	0.23	0.87	BCT	0.67	BCT
XLOC_002166	0.85	1	0.73	0.61	1.72	0.15	5.51	1.1e-11	0.92	1	1.3	0.31	0.54	0.18	0.7	0.067	1.11	1	0.85	0.61
AT3G06125	0.82	1	1.11	0.81	1.17	0.53	0.6	0.00027	1.05	1	0.93	0.81	1.61	0.001	1.96	2.7e-06	1.04	1	1.44	0.049
XLOC_000891	0.93	1	1.14	0.89	1.93	0.22	1.35	0.45	0.8	1	1.2	0.74	2.65	0.0014	2.74	7.2e-05	1.48	0.4	1.36	0.47
XLOC_001386	1.16	BCT	0.99	BCT	BCT	BCT	0.67	BCT	1.02	BCT	BCT	BCT	1.08	BCT	BCT	BCT	BCT	BCT	BCT	BCT
XLOC_001380	1.04	1	0.94	0.95	1.82	0.32	0.17	1.5e-06	0.88	1	0.89	BCT	0.48	0.043	0.61	0.3	0.94	BCT	0.96	BCT
XLOC_001381	1.02	1	1.16	BCT	0.94	0.94	1.45	0.58	1.34	1	6.14	1.9e-12	0.91	BCT	1.65	0.27	1.25	BCT	2.91	0.00034
XLOC_001388	0.98	1	1.03	BCT	1.22	0.74	2.85	0.079	1.02	BCT	1.15	0.85	1.68	BCT	1.1	0.85	1.05	BCT	0.72	0.48
XLOC_001389	0.97	1	0.76	0.63	0.61	0.25	0.84	0.53	1	1	0.98	0.98	0.62	0.15	0.69	0.21	1.1	1	0.92	0.87
XLOC_001804	BCT	BCT	BCT	BCT	1.06	BCT	BCT	BCT	BCT	BCT	BCT	BCT	BCT	BCT	BCT	BCT	BCT	BCT	BCT	BCT
AT5G33439	BCT	BCT	BCT	BCT	BCT	BCT	BCT	BCT	BCT	BCT	BCT	BCT	BCT	BCT	BCT	BCT	BCT	BCT	BCT	BCT
XLOC_003529	1.04	1	1.2	BCT	1.06	BCT	3.97	0.047	1.07	BCT	1.02	BCT	1.08	BCT	0.79	0.66	1.21	BCT	0.91	BCT
XLOC_001602	1.09	1	0.99	BCT	1.46	BCT	2.95	0.082	0.99	BCT	0.79	0.7	0.96	BCT	0.47	0.088	0.86	BCT	0.67	BCT
AT5G24205	1.08	1	1.15	0.84	0.58	0.37	0.23	3e-10	1.3	1	1.05	0.94	0.9	0.71	1	0.99	1.09	1	0.6	0.11
AT5G24206	0.8	1	1.12	0.88	0.45	0.17	0.18	1.1e-10	1.19	1	1.35	0.52	0.73	0.24	1.15	0.73	1.21	BCT	0.82	0.69
XLOC_004713	1.06	1	1.38	BCT	2.67	0.073	1.12	0.86	1.15	1	1.22	0.76	1.58	0.35	2.54	0.0096	1.12	BCT	1.09	0.9
XLOC_000407	0.69	1	0.48	0.047	1.18	BCT	0.06	4.3e-08	0.83	1	0.96	BCT	0.69	0.32	0.86	BCT	1.03	BCT	0.92	BCT
XLOC_000404	0.97	1	1.44	BCT	1.06	BCT	0.4	0.18	0.83	BCT	0.88	BCT	0.77	BCT	0.93	BCT	1	BCT	0.88	BCT
XLOC_000403	1.02	1	0.95	BCT	BCT	BCT	1.22	0.8	0.99	BCT	0.94	BCT	0.98	BCT	2.11	0.1	1.16	BCT	1.62	BCT
AT3G04485	1.07	1	0.88	0.85	0.82	0.72	0.83	0.38	1.05	1	0.96	0.92	1.19	0.52	0.86	0.37	0.9	0.99	0.9	0.72
XLOC_005040	1.09	1	0.86	BCT	0.71	0.57	0.44	0.25	1.05	1	1.45	BCT	1.15	0.81	0.94	BCT	1.17	BCT	1.1	BCT
XLOC_004872	0.95	1	0.98	BCT	0.92	0.92	0.48	0.25	0.99	BCT	1.08	BCT	0.88	BCT	BCT	BCT	1.07	BCT	BCT	BCT
XLOC_004871	0.96	1	0.93	BCT	0.5	0.23	1.85	0.35	0.97	BCT	1.01	0.99	1.08	BCT	0.88	0.82	0.94	BCT	1	1
XLOC_004876	BCT	BCT	BCT	BCT	8.14	1.9e-05	BCT	BCT	BCT	BCT	BCT	BCT	BCT	BCT	BCT	BCT	BCT	BCT	BCT	BCT
XLOC_004874	1.01	1	0.62	0.17	7.81	5.1e-09	0.66	0.13	1.07	1	0.93	0.91	0.77	0.41	0.67	0.21	1.04	1	0.64	0.21
XLOC_004878	1.02	1	1.05	BCT	1.77	0.32	5.33	0.0038	1.07	BCT	0.81	0.73	1.61	BCT	1.76	0.13	0.83	BCT	0.57	0.14
AT2G01422	1	1	0.74	BCT	0.85	0.83	0.89	0.87	0.91	1	0.62	BCT	0.74	BCT	0.34	0.012	0.87	BCT	0.93	0.92
XLOC_001940	0.97	BCT	1.04	BCT	1.51	BCT	2.66	0.16	0.99	BCT	1.04	0.96	1.07	BCT	0.57	0.23	1.08	BCT	1.22	0.73
XLOC_004056	BCT	BCT	1.19	BCT	1.46	BCT	1.97	BCT	1.07	BCT	0.94	BCT	1.24	BCT	1.03	BCT	0.99	BCT	1.41	BCT
XLOC_004050	1.07	1	0.92	BCT	1.26	0.74	10.86	2.6e-10	1.19	1	1.32	0.31	0.71	BCT	1.23	0.29	1.08	1	1	1
XLOC_003885	0.91	1	0.73	BCT	0.73	0.64	0.55	0.2	0.82	1	0.62	BCT	0.59	0.25	1.02	0.97	0.98	BCT	0.68	BCT
XLOC_003889	0.82	1	0.83	0.76	0.85	0.7	2.95	2.2e-05	0.96	1	0.82	0.62	1	0.99	0.97	0.92	0.83	0.96	0.93	0.86
AT5G40275	BCT	BCT	1.04	BCT	1.05	BCT	1.61	BCT	BCT	BCT	1.01	BCT	BCT	BCT	0.8	BCT	1.03	BCT	1.16	BCT
XLOC_002047	1.12	1	1.26	BCT	1.17	BCT	1.61	0.53	0.99	BCT	1.34	BCT	1.3	BCT	0.83	BCT	1.68	BCT	0.99	BCT
XLOC_002042	0.96	1	0.94	BCT	1.06	BCT	2.34	0.21	0.95	BCT	0.94	0.95	0.76	BCT	0.92	0.89	0.9	BCT	0.79	BCT
AT3G15536	0.81	1	0.63	BCT	0.75	BCT	0.14	0.0028	1.03	1	1.59	BCT	0.66	BCT	1.83	BCT	1.18	BCT	1.06	BCT
AT1G57835	1.02	BCT	1.12	BCT	1.34	0.6	4.68	0.024	1.07	BCT	1.06	0.95	1.66	BCT	0.81	0.71	1.05	BCT	1.48	0.38
XLOC_003318	1.07	1	0.99	BCT	2.49	0.1	1.17	0.84	0.96	BCT	0.85	BCT	0.89	BCT	1.09	BCT	1.07	BCT	1.42	BCT
XLOC_003310	1.21	1	1.09	BCT	1.24	BCT	2.56	0.18	1.1	BCT	1.41	BCT	1.14	BCT	1.78	0.22	1.01	BCT	1.06	BCT
XLOC_001812	0.95	1	1.22	BCT	0.92	0.92	5.25	5.5e-05	0.98	1	0.87	0.78	0.64	BCT	0.7	0.35	0.93	1	1.14	0.8
XLOC_001811	1.03	1	0.82	BCT	0.61	BCT	0.83	0.81	1.04	BCT	1.16	BCT	0.91	BCT	0.66	BCT	0.97	BCT	0.89	BCT
XLOC_001815	0.92	1	1.09	BCT	1.06	BCT	0.6	0.48	1.13	1	1.02	BCT	0.89	BCT	1.09	0.88	1.29	BCT	1.12	BCT
AT3G55485	1.28	1	0.91	0.93	0.72	0.6	2.52	0.014	1.17	1	1.19	0.74	0.66	0.41	0.52	0.079	1.07	1	0.82	0.7
XLOC_003024	0.97	1	0.94	BCT	0.98	0.98	1.31	0.73	0.89	BCT	0.93	BCT	0.71	BCT	1.77	0.23	0.98	BCT	1.17	BCT
AT1G58590	1.01	1	1.03	0.98	0.4	5.7e-05	0.54	6.5e-07	0.99	1	0.67	0.0069	1.45	0.0021	0.55	0.0055	1.13	0.9	0.88	0.53
AT5G50190	BCT	BCT	BCT	BCT	BCT	BCT	BCT	BCT	BCT	BCT	BCT	BCT	BCT	BCT	BCT	BCT	1.02	BCT	BCT	BCT
AT5G33399	1.21	1	1.19	BCT	0.88	0.88	3.3	0.037	1.3	BCT	1.16	0.83	1.76	BCT	0.87	0.77	1.13	BCT	1.18	0.77
XLOC_003258	0.91	1	0.84	0.83	0.48	0.051	1.13	0.74	0.9	1	0.87	0.79	0.74	0.53	1.28	0.4	0.89	BCT	1.14	0.77
XLOC_003259	1.03	1	1.05	BCT	0.88	0.88	1.4	0.67	0.98	BCT	0.96	BCT	1.58	BCT	1.4	0.5	0.98	BCT	1.13	BCT
XLOC_003252	0.89	1	0.8	BCT	0.45	0.12	2.94	0.01	0.92	1	0.96	0.96	0.88	0.82	0.71	0.45	0.93	1	1	1
XLOC_003253	1.16	1	1.16	0.85	0.34	0.0086	2.78	0.00066	1.06	1	1.21	0.74	1.39	0.4	1.16	0.66	1.09	1	1.31	0.53
XLOC_003255	1.06	1	0.98	BCT	1.09	0.92	1.62	0.48	1.07	BCT	1.15	0.85	0.9	BCT	0.58	0.25	0.93	BCT	1.31	0.6
XLOC_005259	1.12	1	1.15	0.87	0.65	0.45	0.53	0.19	1.02	1	0.79	BCT	0.88	0.81	1.12	0.85	0.94	BCT	0.96	0.96
XLOC_003924	0.97	BCT	1.05	BCT	BCT	BCT	0.67	BCT	0.96	BCT	BCT	BCT	4.74	0.00012	1.13	BCT	BCT	BCT	BCT	BCT
XLOC_000814	1.04	1	0.69	BCT	0.85	0.83	2.22	0.047	1.13	1	1.23	0.69	1.16	0.79	0.93	0.85	1.24	BCT	0.97	0.96
XLOC_000202	BCT	BCT	BCT	BCT	1.13	BCT	2.22	0.25	BCT	BCT	1.36	BCT	BCT	BCT	1.18	0.76	1.01	BCT	1	BCT
XLOC_004224	1.12	1	0.99	BCT	0.66	0.53	1.78	0.44	1.26	BCT	1.15	BCT	0.89	BCT	0.86	0.75	0.95	BCT	1.09	BCT
AT2G41312	0.84	1	1.69	0.17	1.05	0.86	0.24	3.3e-10	1.02	1	0.99	0.99	3.24	7.9e-05	1.62	0.057	0.77	0.76	4.62	3e-14
XLOC_000061	0.93	1	0.91	BCT	1.34	0.68	1.29	0.65	1.03	1	1.14	0.86	0.61	BCT	0.97	0.96	1.21	BCT	0.98	0.98
XLOC_005163	0.96	1	0.95	BCT	0.97	0.97	1.25	0.68	0.92	1	0.7	0.48	0.8	BCT	0.74	0.54	0.85	BCT	0.85	0.79
AT1G10682	1.11	1	0.84	0.82	0.65	0.14	5.73	4e-08	0.62	0.57	0.42	0.00015	1.18	0.72	1.39	0.19	1.04	1	0.91	0.84
XLOC_002330	1.04	1	0.98	BCT	0.94	BCT	5.1	0.00023	1.17	1	1.18	0.76	1.09	0.89	1.08	0.84	0.91	1	0.71	0.41
AT2G45023	1.08	1	0.93	0.89	1.01	0.99	1.11	0.47	1.06	1	0.96	0.92	1.14	0.45	1.02	0.89	0.94	1	0.99	0.98
AT4G34071	0.94	1	0.93	BCT	1.16	0.84	2.4	0.13	0.9	BCT	1.19	0.79	1.25	BCT	1.15	0.78	0.94	BCT	0.91	0.89
XLOC_005183	BCT	BCT	BCT	BCT	1.8	BCT	1.63	BCT	BCT	BCT	1.3	BCT	1.66	BCT	2.89	0.014	0.97	BCT	1.02	BCT
XLOC_005187	0.91	1	1.33	0.53	0.88	0.87	1.97	0.0031	1.13	1	0.82	0.67	0.79	0.42	0.58	0.0081	0.94	1	0.81	0.54
XLOC_000298	0.95	1	0.67	0.4	1.25	0.6	1.51	0.057	0.7	1	0.82	0.44	2.29	0.00013	4.24	6.6e-19	1.06	1	0.77	0.46
XLOC_002517	0.96	BCT	1.47	BCT	0.62	0.45	1.56	0.55	1	BCT	0.97	BCT	1.2	BCT	0.89	0.84	0.98	BCT	2.71	0.002
XLOC_001147	BCT	BCT	BCT	BCT	BCT	BCT	1.22	BCT	BCT	BCT	2.9	0.00045	BCT	BCT	1.18	BCT	1.05	BCT	1.06	BCT
XLOC_003394	1.05	1	0.78	0.72	1.08	0.91	2.59	0.00027	1	1	0.97	0.96	1.14	0.77	1.33	0.16	1	1	0.89	0.75
XLOC_003399	0.93	1	0.99	BCT	0.66	0.51	0.81	0.77	0.92	BCT	0.77	BCT	0.83	BCT	0.89	0.83	0.84	BCT	0.85	BCT
XLOC_001726	BCT	BCT	BCT	BCT	3.27	BCT	BCT	BCT	BCT	BCT	BCT	BCT	BCT	BCT	BCT	BCT	BCT	BCT	BCT	BCT
XLOC_001890	0.94	1	0.71	BCT	0.85	0.83	0.69	0.56	1.07	1	1.46	0.44	0.91	BCT	1.17	0.78	1.28	BCT	1.19	BCT
XLOC_001897	0.86	1	0.55	0.065	0.89	0.89	0.54	0.0013	0.86	1	0.94	0.91	3.2	3.1e-16	3.2	5.3e-13	0.97	1	0.63	0.052
AT3G53365	1.09	1	0.98	0.98	0.77	0.66	0.86	0.62	0.96	1	1.21	0.72	0.71	0.29	0.64	0.11	0.9	1	0.8	0.57
AT2G39681	0.95	1	0.99	0.98	0.45	0.00036	0.57	4.5e-11	0.96	1	1.16	0.54	0.78	0.01	0.99	0.96	1.1	0.98	1.07	0.85
XLOC_005258	1	1	1.09	0.93	1.38	0.6	1.04	0.92	0.98	1	1.04	0.95	1.29	0.59	0.96	0.92	0.97	BCT	1.12	0.84
XLOC_005254	1.24	1	1.39	0.59	1.09	0.91	0.59	0.35	1.3	1	0.99	BCT	1.24	0.71	1.23	0.69	1.05	BCT	1.34	0.57
XLOC_005255	1.02	BCT	1.11	BCT	0.93	BCT	1.19	BCT	1.1	BCT	1.01	BCT	1.08	BCT	1.05	BCT	1.02	BCT	0.96	BCT
XLOC_005256	1.01	1	1.14	BCT	1.56	0.5	0.53	0.39	1.17	1	1.07	BCT	1.14	BCT	1.36	0.55	1.13	BCT	1.04	BCT
XLOC_005252	1.04	1	BCT	BCT	1.67	BCT	1.33	BCT	1.07	BCT	1.01	BCT	1.09	BCT	0.88	BCT	0.97	BCT	0.98	BCT
XLOC_005253	1.09	1	0.94	BCT	1.06	BCT	0.89	0.89	0.96	BCT	0.95	BCT	0.96	BCT	1.01	BCT	0.96	BCT	0.91	BCT
XLOC_002721	1.08	1	1.1	0.92	0.66	0.42	0.48	0.0038	0.99	1	0.85	0.78	1.01	0.99	0.99	0.99	0.99	BCT	0.95	0.94
XLOC_003932	0.92	1	0.88	BCT	1.75	0.36	1.87	0.37	0.95	BCT	1.47	0.41	0.86	BCT	1.03	0.96	1.08	BCT	0.93	BCT
XLOC_004390	1.16	1	0.83	BCT	4.03	0.0068	2.73	0.075	0.93	BCT	1.5	0.39	0.83	BCT	0.73	0.51	2.03	0.0076	0.91	0.89
XLOC_001149	1.1	1	0.97	BCT	0.24	2.7e-06	7.2	6.6e-05	1.06	BCT	1.36	0.45	0.85	BCT	0.66	0.26	1.07	1	0.84	0.75
XLOC_002499	0.99	1	0.82	BCT	1.09	0.9	5.52	1.9e-05	0.98	1	0.83	0.68	1.36	0.55	1.49	0.12	1.11	1	0.8	0.59
XLOC_002498	0.79	1	0.83	BCT	0.65	0.5	1.74	0.15	0.95	1	0.84	0.78	0.55	0.21	0.75	0.5	0.9	BCT	0.65	0.26
XLOC_002729	BCT	BCT	1.07	BCT	0.62	0.4	4.1	0.041	BCT	BCT	0.8	BCT	1.08	BCT	0.82	0.72	0.96	BCT	0.83	BCT
XLOC_005118	1.01	1	1.1	0.93	0.76	0.68	2.34	0.015	1.09	1	1.55	0.083	1.44	0.43	1.74	0.015	1.01	1	1.11	0.81
XLOC_005117	1.09	1	1.12	0.9	1.25	0.76	3.01	0.00069	1.07	1	1.59	0.041	1.67	0.18	1.84	0.0036	0.97	1	1.41	0.29
XLOC_005116	0.76	1	0.77	0.7	0.76	0.7	2.38	0.01	0.92	1	1.46	0.16	0.82	0.7	1.73	0.0093	0.85	0.97	1.41	0.18
XLOC_002727	1.34	BCT	1.33	BCT	1.08	0.91	0.76	0.42	0.87	1	0.81	0.71	1.75	BCT	0.81	0.59	1.07	BCT	1.02	0.98
XLOC_003455	1.03	1	0.96	BCT	4.39	0.0042	2.18	0.28	1.03	BCT	0.88	BCT	0.92	BCT	0.75	0.57	0.95	BCT	0.81	BCT
XLOC_001915	0.93	1	1.09	0.9	1.31	0.5	1.28	0.36	1.08	1	0.9	0.84	0.93	0.85	0.78	0.37	1.24	0.88	1.3	0.38
AT1G70185	0.82	1	0.96	0.97	1.16	0.83	1.4	0.47	0.97	1	1.17	0.81	0.74	0.53	0.91	0.85	0.93	BCT	1.08	0.91
AT2G30115	1.17	1	BCT	BCT	0.93	BCT	1.38	BCT	BCT	BCT	1.15	BCT	1.08	BCT	1.24	BCT	1	BCT	1.04	BCT
XLOC_004986	1.04	1	1.03	0.98	0.84	0.81	1.99	0.036	0.96	1	1.19	0.71	0.63	0.32	0.57	0.048	0.87	1	0.59	0.091
XLOC_004983	0.98	1	0.71	0.3	0.42	0.0017	1.01	0.96	0.92	1	1.09	0.77	0.97	0.94	0.87	0.57	1.07	1	1.02	0.95
XLOC_003063	1.07	1	1.1	0.92	0.82	0.78	0.56	0.2	1.06	1	0.84	0.79	1.12	0.84	0.99	0.99	1.15	BCT	0.9	0.87
XLOC_003065	0.98	1	1.05	0.96	0.57	0.36	0.02	2.1e-21	0.93	1	1.05	BCT	0.54	0.074	0.71	BCT	1.01	BCT	0.98	BCT
XLOC_002919	0.97	BCT	0.99	BCT	BCT	BCT	3.14	0.093	0.96	BCT	0.92	0.92	1.84	BCT	2.26	0.045	0.96	BCT	0.73	BCT
XLOC_002917	1.15	1	1.25	0.76	1.15	BCT	1.42	0.41	1.19	1	1.23	0.71	1.68	0.27	0.66	0.32	1.4	BCT	1.26	0.61
XLOC_002912	0.96	1	0.91	BCT	BCT	BCT	0.31	0.093	0.87	1	1	BCT	0.59	BCT	1.03	BCT	1.03	BCT	1.01	BCT
XLOC_002913	1.03	1	1.09	0.92	1.39	BCT	0.34	0.075	0.94	1	0.88	0.86	0.74	0.57	0.92	0.89	0.86	BCT	1.2	0.75
AT2G19796	BCT	BCT	BCT	BCT	BCT	BCT	BCT	BCT	BCT	BCT	BCT	BCT	BCT	BCT	BCT	BCT	BCT	BCT	BCT	BCT
XLOC_000684	1.03	1	0.71	0.54	0.72	0.53	0.01	8.7e-16	1.14	1	BCT	BCT	0.57	0.22	1.14	BCT	1.02	BCT	BCT	BCT
XLOC_000685	1.14	1	0.89	0.9	0.78	0.73	0.01	4.5e-25	1.07	1	BCT	BCT	0.58	0.2	1.14	BCT	1.04	BCT	1.1	BCT
XLOC_000683	1.15	1	0.88	0.89	0.72	BCT	0.01	5.9e-19	1.17	1	BCT	BCT	0.53	0.084	BCT	BCT	1.02	BCT	BCT	BCT
AT4G04315	BCT	BCT	BCT	BCT	BCT	BCT	BCT	BCT	BCT	BCT	1.05	BCT	BCT	BCT	BCT	BCT	BCT	BCT	BCT	BCT
XLOC_001776	0.87	1	0.87	BCT	2.78	0.027	3.04	0.021	0.97	1	1.11	0.89	0.72	BCT	0.85	0.73	0.95	BCT	1.08	0.91
XLOC_000301	0.93	1	0.85	0.85	0.54	0.26	1.44	0.35	0.91	1	0.96	0.96	0.71	0.47	0.48	0.017	0.99	1	1.01	0.98
XLOC_000305	1.02	1	0.97	0.97	1.09	0.91	1.67	0.01	0.94	1	1.03	0.95	0.98	0.95	1.1	0.65	0.95	1	1.05	0.92
XLOC_003645	0.96	1	0.9	0.9	0.23	2.6e-05	0.04	2.1e-08	0.8	1	1.05	BCT	1.68	0.081	1.49	BCT	1.09	BCT	1.06	BCT
XLOC_004021	1.04	1	1.12	BCT	1.07	BCT	1.16	0.85	0.99	BCT	1.18	BCT	0.89	BCT	0.75	BCT	1.23	BCT	1.39	BCT
XLOC_002275	BCT	BCT	BCT	BCT	1.46	BCT	2.22	0.25	BCT	BCT	0.98	BCT	BCT	BCT	0.95	BCT	1.25	BCT	1.18	BCT
XLOC_002893	1.02	BCT	1.04	BCT	1.41	BCT	2.31	BCT	BCT	BCT	0.78	BCT	BCT	BCT	0.77	BCT	0.95	BCT	1.33	BCT
XLOC_001760	1.02	BCT	1.04	BCT	BCT	BCT	4.88	0.02	1.04	BCT	0.86	BCT	BCT	BCT	0.37	0.019	0.81	BCT	0.75	BCT
AT3G12965	0.91	1	0.94	0.93	0.54	0.12	1.32	0.11	1	1	1.03	0.96	0.63	0.0093	0.69	0.068	0.9	0.99	0.91	0.77
XLOC_004310	0.97	1	1.01	0.99	0.62	0.4	0.42	4.8e-06	1.21	1	0.76	0.61	1.07	0.76	1.15	0.67	1.14	1	1.03	0.96
XLOC_002416	0.96	1	0.86	BCT	0.98	0.98	1.35	0.66	0.89	BCT	0.61	BCT	0.73	BCT	0.85	0.77	0.87	BCT	0.85	BCT
XLOC_002413	1.07	1	0.98	0.98	0.55	0.0052	0.86	0.11	0.99	1	0.99	0.98	1.06	0.81	1.07	0.67	1.09	1	1	1
XLOC_005192	0.99	1	1.13	0.89	0.87	0.86	1.57	0.22	1.23	1	1.62	0.081	0.45	0.066	0.55	0.078	1.23	0.92	1.02	0.97
XLOC_005191	1.02	1	1.13	0.89	0.8	0.69	1.76	0.12	0.98	1	0.81	0.69	0.75	0.57	1.01	0.99	1	BCT	0.65	0.23
XLOC_005194	1.08	1	1.29	BCT	1.65	0.43	3.37	0.034	1.08	BCT	0.93	0.93	1.8	BCT	0.94	0.91	0.93	BCT	1.14	0.83
XLOC_003317	1.02	BCT	BCT	BCT	2	0.24	1.85	BCT	BCT	BCT	0.85	BCT	BCT	BCT	0.97	BCT	0.97	BCT	1.37	BCT
XLOC_000116	0.96	1	1.06	0.96	1.27	0.65	0.34	0.05	1.1	1	2.03	0.044	0.6	0.3	1.25	0.68	1.28	BCT	1.21	BCT
XLOC_003320	0.97	BCT	1.1	BCT	2.1	0.19	0.85	BCT	0.96	BCT	0.95	BCT	0.89	BCT	1.62	BCT	1.26	BCT	1.18	BCT
XLOC_004909	1.02	1	1.05	BCT	1.22	0.78	1.07	BCT	1.14	BCT	5.42	5.6e-10	0.99	BCT	1.06	BCT	0.97	BCT	1.34	BCT
XLOC_004906	1.03	1	0.89	0.88	0.64	0.34	1.19	0.58	1.03	1	1.05	0.95	0.67	0.23	0.52	0.05	0.76	0.76	0.77	0.48
XLOC_004903	1.05	1	0.96	BCT	2.12	0.2	3.03	0.03	0.91	BCT	0.76	0.61	1.27	0.66	0.87	0.75	1.1	BCT	0.78	0.6
XLOC_004902	0.89	1	0.74	0.63	0.72	BCT	1.88	0.044	1.08	1	0.61	0.083	1.11	0.84	0.81	0.48	0.84	0.97	0.55	0.028
XLOC_004901	0.85	1	0.92	BCT	0.94	BCT	0.94	0.93	0.83	BCT	0.69	BCT	0.66	BCT	0.83	0.74	0.99	BCT	0.75	BCT
XLOC_004900	0.92	1	1.5	0.39	0.51	BCT	0.42	0.0043	0.89	BCT	1.15	0.69	0.25	6e-07	0.64	0.038	1.21	0.86	3.21	1.2e-11
XLOC_002991	0.91	1	1.21	0.8	0.84	0.82	1.63	0.34	0.99	1	0.87	0.82	1	1	1.19	0.71	1.18	0.98	1	1
XLOC_002999	1.25	1	1.06	BCT	0.2	0.00098	0.72	BCT	1.21	BCT	BCT	BCT	1.25	BCT	BCT	BCT	BCT	BCT	1.12	BCT
XLOC_004129	0.97	1	0.8	0.67	0.98	0.97	1.56	0.0031	0.94	1	1.17	0.65	0.65	0.0039	0.66	0.034	0.89	1	0.82	0.53
XLOC_002609	0.8	1	0.65	BCT	1.53	BCT	1.45	0.55	0.82	1	0.6	0.21	0.44	BCT	0.44	0.061	0.88	BCT	0.78	0.65
XLOC_002601	BCT	BCT	BCT	BCT	0.88	BCT	2.04	BCT	1.32	BCT	9.4	2.7e-18	1.15	BCT	0.82	BCT	0.93	BCT	1.06	BCT
XLOC_003557	0.81	1	0.75	BCT	0.27	0.014	0.22	0.018	0.75	1	1.08	BCT	0.55	0.22	0.96	BCT	1.02	BCT	1.01	BCT
AT3G44765	1.11	1	1.17	0.85	0.96	0.97	3.67	0.00018	1.35	1	0.71	0.36	2.02	0.058	0.75	0.39	0.74	0.69	0.68	0.31
XLOC_002385	1.02	1	1.17	BCT	0.57	0.35	0.99	1	1.14	BCT	0.87	BCT	1.48	BCT	1.84	0.18	1.19	BCT	1.45	BCT
XLOC_004724	1.13	1	1.13	0.88	0.88	0.88	0.78	0.39	0.81	1	1.09	0.89	1.09	0.82	1.05	0.88	1.1	1	1.22	0.6
XLOC_000438	0.96	1	0.89	BCT	2.34	0.12	3.29	0.015	0.98	1	1.02	0.98	0.97	0.96	1.57	0.2	1.12	1	0.83	0.73
XLOC_000437	1.11	1	1.22	0.79	0.85	0.81	1.82	0.17	0.96	1	1.37	0.46	1.21	0.71	1.49	0.21	1.17	1	1.11	0.85
XLOC_000432	1.13	1	0.96	0.97	0.49	0.18	1.6	0.25	1.06	1	0.85	0.76	0.97	0.95	1.04	0.92	1.01	1	0.86	0.71
XLOC_000381	1.08	1	1.18	BCT	1.13	BCT	2.51	0.049	1.09	1	2.03	0.028	0.67	0.44	0.6	0.19	1.31	0.78	0.77	0.62
XLOC_004130	1.06	1	1.16	BCT	1.4	BCT	1.33	0.71	0.99	BCT	1.22	BCT	1.14	BCT	0.8	BCT	1.25	BCT	1.35	BCT
XLOC_003145	BCT	BCT	BCT	BCT	0.94	BCT	2.62	0.17	BCT	BCT	0.74	BCT	BCT	BCT	0.59	BCT	0.95	BCT	1.52	BCT
XLOC_003142	0.88	1	0.93	BCT	1.94	0.27	1.26	0.75	0.94	BCT	0.89	BCT	0.64	BCT	1.39	0.52	1.33	BCT	1.29	BCT
XLOC_003149	0.92	1	1.01	0.99	1.31	BCT	0.09	2.6e-05	1.05	1	1.15	BCT	0.43	0.055	0.92	BCT	1.01	BCT	0.96	BCT
XLOC_002812	1.06	1	1.05	BCT	1.11	BCT	3.01	0.11	1.05	BCT	0.89	BCT	1.27	BCT	1.1	0.87	0.83	BCT	1.06	0.94
XLOC_002816	1	1	0.87	0.85	0.63	0.39	1.01	0.96	0.8	1	1.03	0.96	0.69	0.27	0.96	0.88	1	1	0.93	0.87
XLOC_002815	0.82	1	0.67	BCT	2.05	0.17	3.37	0.0009	0.71	0.91	0.43	0.0016	0.46	0.081	1.15	0.63	0.8	0.88	0.81	0.61
XLOC_003850	1.01	1	1.07	BCT	0.89	BCT	1.03	0.97	0.88	BCT	1	BCT	0.77	BCT	0.83	0.66	1.09	BCT	0.94	BCT
XLOC_003851	0.91	1	0.81	BCT	1.5	0.31	1.98	0.23	0.99	1	1.6	0.25	0.84	BCT	0.68	0.37	1.11	BCT	0.98	0.97
AT1G19968	1.08	1	0.94	BCT	1.74	0.22	5.08	0.0046	0.95	BCT	1.45	0.39	0.86	BCT	0.74	0.5	1.05	BCT	0.85	0.79
AT4G16355	0.8	1	0.51	BCT	1.42	0.57	1.05	0.9	0.78	1	0.98	0.98	0.6	0.29	0.3	0.0013	1.03	BCT	0.71	0.43
XLOC_001828	1.2	1	1.07	BCT	1.89	0.29	5.04	0.017	1.07	BCT	1	1	1.08	BCT	1.54	0.35	1.05	BCT	0.98	0.98
XLOC_001824	0.73	1	0.85	0.85	0.65	0.36	1.54	0.23	0.87	1	1.46	0.2	0.68	0.39	0.92	0.84	1.07	1	1.2	0.63
XLOC_000960	1.08	1	1.36	0.62	1.49	BCT	1.22	0.58	1.05	1	0.8	0.58	1.8	0.1	0.97	0.95	0.82	0.92	0.72	0.38
XLOC_000966	0.99	1	0.97	BCT	1.78	0.35	2.81	0.1	0.92	BCT	0.85	0.81	0.83	BCT	0.6	0.23	0.91	BCT	0.79	0.64
XLOC_000968	1.07	1	0.88	0.85	1.59	0.41	0.18	1.1e-13	0.82	1	2.2	0.0019	1.01	0.98	1.54	0.18	1.2	BCT	1.23	0.67
XLOC_003726	1.05	1	1.18	BCT	1.59	BCT	1.46	0.62	1	BCT	1.36	BCT	0.99	BCT	1.17	0.76	1.03	BCT	0.91	BCT
XLOC_003720	1.27	1	1.36	BCT	0.96	0.96	3.23	0.095	1.27	BCT	0.82	BCT	1.5	BCT	1.29	0.64	0.9	BCT	0.91	BCT
XLOC_003728	1.22	1	1.25	BCT	0.73	BCT	0.17	0.0087	1.19	1	BCT	BCT	0.72	BCT	1.13	BCT	BCT	BCT	BCT	BCT
XLOC_002131	0.98	1	0.83	0.82	0.85	0.83	2.96	0.0039	0.78	1	0.99	0.99	0.82	0.7	0.81	0.57	0.95	1	0.91	0.86
XLOC_000933	BCT	BCT	BCT	BCT	3.53	0.018	BCT	BCT	BCT	BCT	BCT	BCT	BCT	BCT	BCT	BCT	BCT	BCT	BCT	BCT
XLOC_000936	1.07	1	0.94	0.95	0.84	0.69	0.42	0.022	1.12	1	0.94	0.94	1.89	0.05	2.47	0.0022	1.18	BCT	0.9	0.86
XLOC_003260	0.96	1	0.99	BCT	0.45	0.16	0.6	0.48	0.95	BCT	1.01	BCT	1.15	BCT	1.28	BCT	0.98	BCT	0.96	BCT
XLOC_003265	0.91	1	0.86	BCT	1.06	BCT	0.76	0.73	0.93	BCT	1.05	BCT	0.8	BCT	2.58	0.029	1.03	BCT	0.97	BCT
XLOC_003264	BCT	BCT	BCT	BCT	1.3	BCT	BCT	BCT	BCT	BCT	BCT	BCT	1.08	BCT	3.76	0.0015	1.03	BCT	BCT	BCT
XLOC_003269	0.98	BCT	1	BCT	1.31	BCT	3.9	0.044	1.03	BCT	0.74	0.57	1.09	BCT	0.83	0.72	1.05	BCT	1.06	0.93
XLOC_004556	1	1	1	BCT	0.99	BCT	1.04	0.96	1.15	1	0.83	BCT	0.86	BCT	1.07	0.91	0.9	BCT	0.99	BCT
AT4G30872	BCT	BCT	BCT	BCT	BCT	BCT	BCT	BCT	BCT	BCT	BCT	BCT	BCT	BCT	BCT	BCT	BCT	BCT	BCT	BCT
XLOC_002399	1.01	1	1.03	BCT	3.18	0.012	2.77	0.11	1.21	BCT	1.05	0.95	1.77	0.21	1.41	0.47	1	BCT	0.68	0.4
AT4G04223	1.14	1	1.02	0.98	0.64	0.048	0.49	3.1e-05	1.13	1	1.07	0.9	1.34	0.14	0.94	0.87	1.09	1	1.21	0.59
XLOC_002686	0.97	BCT	0.99	BCT	BCT	BCT	1.6	0.54	0.96	BCT	0.75	BCT	1.07	BCT	1.78	0.22	0.89	BCT	0.8	BCT
XLOC_002684	1.02	BCT	BCT	BCT	1.78	0.35	1.22	BCT	1.04	BCT	1	BCT	BCT	BCT	1.39	BCT	1.02	BCT	0.95	BCT
XLOC_000384	0.84	1	1.07	BCT	1.1	BCT	0.56	0.4	0.89	1	1.06	BCT	1.05	0.93	0.7	0.46	0.96	BCT	5.25	5.2e-10
XLOC_000010	BCT	BCT	1.11	BCT	8.1	2.4e-09	2.56	0.18	1.04	BCT	1.11	BCT	3.65	0.002	1.55	0.37	1.05	BCT	0.94	BCT
XLOC_001654	1.01	1	0.98	0.98	1.51	0.18	1.77	0.018	0.92	1	1.09	0.85	0.87	0.66	0.74	0.17	0.88	1	0.89	0.77
XLOC_001653	BCT	BCT	1.11	BCT	1.05	BCT	2.41	0.2	1.03	BCT	0.94	BCT	1.08	BCT	0.72	BCT	0.94	BCT	1.87	0.1
AT3G46614	1.24	1	1.09	BCT	0.99	BCT	3.54	0.071	1.19	BCT	0.99	BCT	1.65	BCT	1.05	0.93	1.03	BCT	0.69	BCT
XLOC_002973	0.95	1	1.49	0.42	0.82	BCT	1.5	0.2	0.9	1	0.87	0.81	1.14	0.78	0.96	0.94	1	1	0.95	0.92
XLOC_005017	0.99	1	0.99	BCT	5.17	0.0013	2.78	0.14	0.96	BCT	1.02	BCT	1.38	BCT	2.8	0.0046	0.96	BCT	0.65	BCT
XLOC_005015	0.73	1	0.82	BCT	BCT	BCT	0.69	0.41	0.73	1	0.92	0.92	0.79	0.64	0.42	0.046	0.95	BCT	0.76	0.59
XLOC_005013	0.95	1	1.1	0.92	0.92	0.92	2.87	0.0001	0.98	1	0.98	0.97	0.78	0.6	0.89	0.64	1.02	1	0.77	0.41
XLOC_005011	1.08	1	1.38	BCT	1.47	0.53	3.48	0.012	1.14	1	1.17	0.8	1.12	BCT	1.08	0.89	1.11	BCT	1.41	0.35
XLOC_005018	BCT	BCT	BCT	BCT	17.19	1.2e-10	1.22	BCT	BCT	BCT	0.95	BCT	BCT	BCT	1.03	BCT	1.03	BCT	1.08	BCT
XLOC_004828	0.93	1	0.71	0.55	1.35	BCT	0.11	1.1e-05	0.97	1	1.18	BCT	0.25	0.00079	0.71	BCT	0.99	BCT	0.83	BCT
XLOC_004820	1.05	1	1.12	BCT	0.51	0.1	1.23	0.74	1.14	1	0.8	0.71	1.22	0.73	3.67	9.6e-05	1.07	BCT	1.22	0.73
AT4G23205	0.94	1	0.9	0.91	0.86	0.84	0.85	0.78	1.13	1	1.08	0.93	0.8	0.69	0.76	0.58	1.08	BCT	0.82	0.73
XLOC_000671	1.01	1	1.08	0.93	1.45	0.54	1.28	0.48	1	1	0.95	0.95	0.76	0.46	1.48	0.23	1.12	1	1.21	0.72
XLOC_001079	0.85	1	0.8	0.76	6.55	1.7e-11	3.34	2.1e-05	1.05	1	0.76	0.5	5.69	1.5e-11	4.71	3.1e-09	0.79	0.81	0.61	0.054
XLOC_004009	1.04	1	1.14	BCT	1.15	BCT	2.56	0.18	1.01	BCT	0.84	BCT	1.08	BCT	1.17	0.77	0.96	BCT	0.88	BCT
XLOC_004006	1.11	1	0.89	BCT	1.06	BCT	0.19	0.014	1.05	1	1.14	BCT	2.08	0.11	1.37	BCT	1.06	BCT	BCT	BCT
XLOC_002528	0.86	1	0.8	BCT	4.91	9.6e-09	0.18	0.009	0.91	1	1.05	BCT	0.56	BCT	0.92	BCT	0.98	BCT	0.96	BCT
AT4G03811	1.01	1	0.85	BCT	0.98	0.98	0.32	0.044	1.03	1	1.37	0.5	0.56	0.23	1.07	0.91	1.12	BCT	1.18	BCT
XLOC_003690	1.02	BCT	1.04	BCT	1.11	0.9	2.77	0.15	1.03	BCT	0.91	BCT	1.08	BCT	1.47	0.44	0.94	BCT	1	BCT
XLOC_003697	1	1	0.94	0.95	1.39	0.42	2.8	3.6e-09	0.98	1	0.82	0.32	0.45	0.0074	0.49	1.5e-06	1.03	1	0.91	0.78
XLOC_003698	0.84	1	0.51	BCT	1.81	0.33	0.69	0.45	0.81	1	0.96	0.96	0.54	0.19	0.89	0.84	1.04	BCT	1.16	0.81
XLOC_003345	0.97	BCT	0.95	BCT	1.06	BCT	1.32	0.72	0.96	BCT	1.1	BCT	0.97	BCT	1.6	0.33	1	BCT	0.92	BCT
XLOC_003348	1.03	1	1.12	0.86	0.98	0.97	1.72	0.0026	0.88	1	1.43	0.02	0.71	0.23	0.61	0.0034	1.15	0.91	0.9	0.7
XLOC_005155	0.73	1	0.8	0.71	1.11	0.81	1.86	0.0053	0.83	1	0.94	0.88	0.55	0.053	0.74	0.097	1.04	1	0.9	0.72
AT1G43765	0.95	1	0.84	0.8	0.9	0.81	1.77	0.0044	0.96	1	1.19	0.58	0.77	0.47	0.87	0.36	1.07	1	0.94	0.83
AT1G69252	0.93	1	0.98	0.98	1.01	0.96	0.69	0.014	1.04	1	0.76	0.0094	3.66	1.5e-15	4.86	7e-41	1.08	0.97	0.99	0.97
XLOC_004576	0.9	1	1.05	BCT	1.38	0.64	3.29	0.0097	1.07	1	0.83	0.76	1.03	0.96	0.7	0.39	0.92	BCT	0.6	0.2
XLOC_004574	1.16	1	1.55	0.37	0.88	0.87	1.15	0.76	1.08	1	0.62	0.24	0.76	0.56	0.72	0.41	1.05	BCT	1.08	0.9
XLOC_004575	1.03	1	1.04	BCT	2.02	0.22	2.75	0.12	0.99	BCT	1.65	0.23	1.75	BCT	1.06	0.92	0.89	BCT	0.88	0.84
XLOC_004579	0.98	1	1.31	0.69	2.83	0.0064	2.28	0.055	0.9	1	0.73	0.39	4.06	1e-05	2.99	4.6e-06	0.96	1	1.57	0.081
XLOC_000260	BCT	BCT	BCT	BCT	2.64	0.07	BCT	BCT	BCT	BCT	BCT	BCT	BCT	BCT	1.74	BCT	1.11	BCT	1.06	BCT
XLOC_005225	1.17	1	0.99	BCT	0.73	BCT	0.45	0.23	0.98	1	0.91	BCT	0.81	BCT	0.98	BCT	1.02	BCT	0.97	BCT
XLOC_005224	0.92	1	1.07	BCT	1.08	0.92	0.62	0.5	0.91	BCT	0.97	BCT	0.99	BCT	0.89	BCT	1	BCT	0.85	BCT
XLOC_005226	1.02	1	1.13	0.89	0.85	0.83	0.38	0.085	1.22	1	1.08	BCT	1.14	0.8	1.33	0.59	1.02	BCT	0.99	BCT
XLOC_005222	1.29	1	1.51	0.44	2.19	0.081	0.85	0.76	1.35	1	0.91	0.91	2.08	0.062	0.68	0.41	0.98	BCT	1.06	0.94
XLOC_005228	1.02	1	1.1	BCT	1.36	BCT	0.9	0.9	1.02	BCT	1.1	BCT	1.27	BCT	0.98	BCT	0.98	BCT	1.03	BCT
XLOC_003418	1.03	1	1.91	BCT	0.88	BCT	1.43	0.63	1.03	BCT	0.82	BCT	1.1	BCT	0.71	BCT	0.94	BCT	10.72	1.5e-20
XLOC_000422	0.97	1	0.95	BCT	1.28	BCT	1.27	0.76	0.94	BCT	1.52	BCT	1.17	BCT	1.05	0.94	1.09	BCT	1.23	BCT
XLOC_000687	1.25	1	0.57	0.0068	2.29	0.02	0.52	7.8e-06	0.88	1	0.7	0.28	0.78	0.13	1.27	0.19	1.43	0.24	2.6	1e-06
AT2G44995	1.08	1	0.98	0.98	1.02	0.97	0.79	0.31	0.95	1	0.83	0.65	1.19	0.55	1.29	0.29	1.06	1	1	1
XLOC_003959	BCT	BCT	BCT	BCT	1.03	BCT	3.41	0.08	1.03	BCT	1.13	BCT	BCT	BCT	0.88	0.82	0.85	BCT	0.83	BCT
XLOC_003953	0.94	1	1.49	0.44	1.73	0.38	0.25	0.0018	1.16	1	1.51	0.37	2.07	0.016	1.46	0.45	1.08	BCT	1.03	BCT
XLOC_003955	1.02	BCT	1.11	BCT	1.46	BCT	1.23	BCT	1.03	BCT	1.04	BCT	1.49	BCT	2.23	0.066	1.24	BCT	2.28	BCT
XLOC_004633	1.18	1	1.05	0.95	0.47	0.033	0.82	0.43	1.35	1	2.33	2.1e-05	0.59	0.081	1	1	1.3	0.79	0.83	0.66
XLOC_002777	0.91	1	0.89	BCT	0.47	0.2	0.58	0.4	1.03	1	1.28	BCT	0.63	BCT	0.88	0.82	1.1	BCT	1.25	BCT
XLOC_001941	1.02	1	0.89	BCT	1.03	BCT	2.44	0.19	0.95	BCT	0.82	BCT	0.96	BCT	1.31	0.59	1.07	BCT	0.68	BCT
XLOC_001942	1.03	1	1.12	BCT	1.4	0.6	5.92	0.00015	0.86	BCT	0.52	0.033	0.65	BCT	0.54	0.06	0.73	BCT	1.02	0.97
AT2G30945	1.14	1	1.06	0.93	1.05	0.93	0.94	0.72	1.05	1	1.14	0.64	1.16	0.53	1.34	0.076	1.25	0.67	1.18	0.64
XLOC_000846	1.02	BCT	1.04	BCT	0.87	BCT	4.15	0.04	1.17	BCT	0.71	BCT	BCT	BCT	0.99	0.99	1.06	BCT	0.8	BCT
XLOC_000845	0.98	BCT	0.96	BCT	BCT	BCT	0.72	BCT	0.97	BCT	BCT	BCT	1.4	BCT	2.77	0.015	1.07	BCT	BCT	BCT
XLOC_004439	1.02	BCT	BCT	BCT	BCT	BCT	BCT	BCT	1.25	BCT	10.98	4e-21	1.33	BCT	1.83	BCT	1.02	BCT	BCT	BCT
XLOC_000544	1.18	1	0.95	BCT	0.64	0.49	1.16	0.81	1.06	1	1.45	0.43	0.52	BCT	0.32	0.0071	1.28	BCT	0.99	0.99
XLOC_000469	0.99	1	0.99	BCT	1.21	0.8	3.53	0.055	1.05	BCT	1.07	0.94	1.04	BCT	0.81	0.7	0.82	BCT	0.99	0.99
XLOC_001121	0.87	1	0.92	BCT	0.91	BCT	3	0.03	1.01	BCT	1.07	0.93	0.78	BCT	0.58	0.17	1.09	BCT	1.11	0.86
XLOC_002926	1.04	1	1.03	BCT	0.6	0.37	3.26	0.026	0.97	BCT	0.69	0.45	0.69	BCT	0.71	0.46	0.97	BCT	1.36	0.51
XLOC_003038	0.98	1	1.67	BCT	0.84	BCT	0.61	0.47	0.95	BCT	0.95	BCT	1.31	BCT	0.91	BCT	0.98	BCT	1.06	BCT
XLOC_003033	0.92	1	0.86	BCT	1.44	BCT	1.46	0.59	0.99	BCT	0.91	0.91	0.96	BCT	1.08	0.89	1	BCT	0.66	BCT
XLOC_002591	BCT	BCT	BCT	BCT	1.31	BCT	5.18	0.015	BCT	BCT	0.96	0.96	1.08	BCT	0.54	0.19	1.2	BCT	0.83	BCT
XLOC_001362	0.92	1	0.6	0.14	1.58	0.32	3.85	2.5e-19	0.92	1	1.22	0.2	0.88	0.66	0.91	0.68	0.97	1	0.89	0.52
XLOC_001364	BCT	BCT	1.04	BCT	BCT	BCT	5.65	0.01	1.03	BCT	0.58	BCT	BCT	BCT	0.33	0.0087	1.01	BCT	1.15	0.83
XLOC_000300	1.15	1	0.89	BCT	0.92	0.92	0.75	0.71	0.92	BCT	1.08	BCT	1.33	BCT	2.18	0.079	1.12	BCT	0.88	BCT
XLOC_002507	0.93	1	0.89	BCT	1.07	BCT	1.01	0.99	0.99	BCT	1.21	BCT	0.79	BCT	1.57	0.35	0.96	BCT	0.94	BCT
XLOC_000353	0.83	1	0.81	BCT	2	0.24	0.18	0.0088	1.01	1	1.37	BCT	0.72	0.53	1.23	BCT	1.27	BCT	1.18	BCT
XLOC_000351	1	1	0.96	BCT	0.89	BCT	3.42	0.065	1.14	BCT	0.81	BCT	1.46	BCT	0.48	0.11	0.76	BCT	0.76	BCT
XLOC_002898	1.06	1	0.91	BCT	BCT	BCT	0.16	0.0063	1	1	BCT	BCT	1.24	0.7	BCT	BCT	1.07	BCT	BCT	BCT
XLOC_004077	1.02	BCT	BCT	BCT	1.46	BCT	3.07	0.11	1.03	BCT	0.84	BCT	1.09	BCT	1.74	0.24	0.95	BCT	1.02	BCT
XLOC_000865	0.99	1	0.99	BCT	2.9	0.047	4.24	0.026	0.96	BCT	0.75	0.61	0.97	BCT	0.56	0.21	0.84	BCT	0.96	0.96
AT3G60972	0.93	1	0.89	BCT	1.57	BCT	1.36	0.56	0.87	1	0.98	0.98	0.62	0.34	0.63	0.28	1.02	BCT	0.78	0.62
XLOC_004321	0.9	1	1.18	0.84	2.68	7.2e-05	5.61	1.1e-10	0.75	1	0.51	0.0015	13.5	2.6e-22	32.1	1.3e-149	1.26	0.72	2.84	6.6e-12
XLOC_004325	0.93	1	0.97	BCT	0.98	BCT	5.42	0.00032	0.91	BCT	1.1	0.87	0.73	BCT	0.61	0.08	0.94	1	0.9	0.83
XLOC_001138	0.93	1	0.63	BCT	0.45	0.14	0.11	0.00034	0.78	1	0.96	BCT	0.83	0.72	0.92	BCT	0.98	BCT	0.96	BCT
XLOC_004329	1.03	1	0.97	BCT	1.16	0.85	3.06	0.038	1	BCT	0.82	0.74	1.05	BCT	0.62	0.33	0.98	BCT	0.97	0.97
XLOC_002444	1.03	1	1.07	0.94	0.76	0.67	0.59	0.15	1.24	1	0.77	0.66	1.08	0.88	0.91	0.84	1.01	BCT	0.78	0.61
XLOC_002446	0.84	1	1.07	0.93	0.96	0.94	0.96	0.92	0.84	1	0.87	0.83	0.9	0.76	1.11	0.78	1.15	1	1.07	0.91
XLOC_005141	1.02	BCT	1.11	BCT	1.14	0.87	7.49	0.0019	1.07	BCT	0.58	0.16	BCT	BCT	0.35	0.015	0.8	BCT	0.56	0.15
XLOC_003793	0.9	1	1.13	0.89	6.7	6.5e-07	0.68	0.34	1.07	1	0.93	0.93	1.57	0.26	1.7	0.14	1.07	BCT	0.46	0.026
XLOC_003792	1.14	1	0.95	BCT	0.23	0.0054	0.12	0.001	0.81	1	BCT	BCT	0.36	BCT	BCT	BCT	BCT	BCT	BCT	BCT
XLOC_003798	1.05	1	0.94	0.94	0.73	0.63	1.31	0.39	0.98	1	0.82	0.68	1.16	0.68	1.13	0.73	1	1	0.96	0.95
XLOC_003429	0.88	1	0.77	BCT	BCT	BCT	0.11	0.00051	0.84	1	BCT	BCT	0.62	0.34	BCT	BCT	BCT	BCT	BCT	BCT
XLOC_003427	0.77	1	0.7	0.52	0.75	0.64	1.13	0.7	0.89	1	1.82	0.00076	0.29	0.00028	0.55	0.0072	1.04	1	0.64	0.2
XLOC_001495	0.81	1	0.64	0.38	0.99	0.99	2.16	0.0089	0.99	1	1.01	0.99	0.67	0.36	0.62	0.1	0.93	1	0.53	0.016
XLOC_001490	1.05	1	1.05	BCT	0.33	0.04	6.15	0.0012	0.98	BCT	0.64	0.3	1.08	BCT	0.43	0.028	0.9	BCT	0.63	0.25
XLOC_002281	1	BCT	1.05	BCT	0.92	BCT	1.97	0.36	0.97	BCT	1.02	BCT	0.99	BCT	1.39	0.52	1.07	BCT	1.07	BCT
XLOC_004952	1.01	1	1.12	BCT	0.59	0.38	3.19	0.0087	1	1	0.92	0.91	0.73	BCT	0.59	0.17	0.86	BCT	0.79	0.62
XLOC_004954	0.91	1	1.11	BCT	0.5	0.24	0.43	0.24	0.96	BCT	1.01	BCT	1.14	BCT	0.8	BCT	1	BCT	0.95	BCT
XLOC_004177	1.02	1	0.92	BCT	0.64	0.47	0.87	0.85	0.99	BCT	0.71	BCT	0.76	BCT	1.02	0.98	0.99	BCT	0.65	BCT
XLOC_004154	0.99	1	0.99	BCT	1.19	BCT	3.81	0.043	1.01	BCT	0.97	0.97	0.89	BCT	0.52	0.16	0.95	BCT	0.85	0.79
AT5G57735	0.98	1	0.85	BCT	1.59	0.45	0.48	0.31	0.95	BCT	0.96	BCT	0.95	BCT	0.92	BCT	1	BCT	0.96	BCT
AT1G33615	0.92	1	0.83	0.76	0.83	BCT	0.46	2.1e-05	1.07	1	1.01	0.99	1.15	0.64	0.79	0.36	0.73	0.53	0.69	0.16
XLOC_004772	0.91	1	0.96	BCT	1.96	0.26	2.35	0.19	0.99	BCT	1.91	0.076	0.93	BCT	2.88	0.0015	1.01	BCT	1.17	0.8
XLOC_004774	1	1	0.99	0.99	1.14	0.87	0.62	0.27	1.09	1	1.73	0.13	0.67	0.41	0.63	0.33	1.21	BCT	0.7	0.44
XLOC_004777	0.95	1	0.87	BCT	0.76	0.69	0.31	0.09	2.87	6.3e-05	BCT	BCT	0.86	BCT	BCT	BCT	1.02	BCT	BCT	BCT
XLOC_000466	1.11	1	BCT	BCT	BCT	BCT	5.03	0.018	BCT	BCT	1.01	0.99	1.08	BCT	1.04	0.94	0.86	BCT	1.06	0.94
XLOC_003176	0.87	1	0.43	0.0082	1.18	0.7	0.01	1.3e-17	1.19	1	1.05	BCT	1.7	0.11	2.41	0.034	1.02	BCT	1.06	BCT
XLOC_003828	0.95	1	1.14	0.88	0.65	0.5	0.56	0.15	0.87	1	0.88	0.86	0.87	0.8	0.84	0.71	0.98	BCT	1.31	0.56
XLOC_003820	1.03	1	1.27	BCT	2.78	0.064	0.42	0.19	1.09	BCT	BCT	BCT	0.85	BCT	BCT	BCT	BCT	BCT	BCT	BCT
XLOC_003823	1.02	1	1.1	BCT	1	1	1.85	0.4	1.01	BCT	1.08	BCT	1.23	BCT	0.99	0.99	0.99	BCT	1.38	0.48
XLOC_001088	0.98	1	0.99	0.99	1.07	0.93	2.52	2.7e-06	1.01	1	0.85	0.65	0.93	0.87	0.8	0.31	1.44	0.15	1	0.99
XLOC_001084	0.97	1	0.72	BCT	0.82	0.76	0.16	0.0041	0.71	0.92	1.05	BCT	1.22	0.73	1.21	BCT	1	BCT	0.96	BCT
XLOC_001081	1.02	1	0.99	BCT	1.41	0.61	2.19	0.28	1.06	BCT	1.15	BCT	1.14	BCT	0.73	0.54	0.99	BCT	0.97	BCT
XLOC_000932	1.1	1	1.09	0.81	63.88	1.6e-87	2.3	1.6e-30	1	1	1.16	0.05	0.53	3.7e-07	0.54	7.8e-09	0.99	BCT	0.77	0.11
XLOC_000931	BCT	BCT	BCT	BCT	1.38	0.6	3.7	0.061	BCT	BCT	0.87	BCT	BCT	BCT	0.68	0.45	1.27	BCT	0.8	BCT
XLOC_000937	BCT	BCT	BCT	BCT	1.06	BCT	1.84	BCT	1.03	BCT	0.91	BCT	BCT	BCT	0.99	BCT	1.02	BCT	1.51	BCT
XLOC_003719	1.1	1	0.99	BCT	0.23	7.2e-05	0.19	0.015	1.14	1	BCT	BCT	1.06	0.92	BCT	BCT	BCT	BCT	BCT	BCT
XLOC_003716	1.22	1	1.01	BCT	1.04	0.97	0.68	0.57	1.04	BCT	1.18	BCT	0.83	BCT	1.18	BCT	1.03	BCT	0.95	BCT
XLOC_003711	1.02	1	1.33	BCT	0.35	0.055	0.36	0.13	0.95	BCT	BCT	BCT	0.96	BCT	BCT	BCT	BCT	BCT	BCT	BCT
XLOC_001419	BCT	BCT	BCT	BCT	39.67	7.6e-19	1.19	BCT	BCT	BCT	0.96	BCT	BCT	BCT	0.92	BCT	0.98	BCT	0.96	BCT
AT1G18745	1.02	1	1.02	0.98	0.6	0.04	1.02	0.93	0.91	1	1.15	0.66	0.66	0.086	0.72	0.038	1.04	1	0.92	0.79
XLOC_000748	1.02	1	1.65	BCT	BCT	BCT	1.01	1	0.99	BCT	0.91	BCT	0.8	BCT	0.68	BCT	1.08	BCT	0.98	BCT
XLOC_000741	1.02	BCT	1.04	BCT	0.87	BCT	3.08	0.11	1.05	BCT	0.78	BCT	1.08	BCT	0.81	0.69	1.12	BCT	1.07	BCT
XLOC_000743	0.82	1	1.13	0.87	1.01	0.98	2.78	6.5e-09	1.22	1	2.08	4.2e-10	0.53	0.024	0.66	0.023	0.89	0.95	1.14	0.52
XLOC_000744	1	1	1.01	BCT	1.8	BCT	1.97	0.35	0.98	BCT	1.14	0.86	0.93	BCT	0.94	0.92	1.17	BCT	0.87	BCT
XLOC_004244	1.21	1	1.11	BCT	1.06	BCT	2.94	0.028	1.13	1	0.94	0.94	1.04	BCT	0.66	0.34	1.01	BCT	0.77	0.6
XLOC_004246	1.04	1	0.96	BCT	1.72	BCT	0.56	0.35	0.94	BCT	BCT	BCT	1.19	BCT	BCT	BCT	BCT	BCT	BCT	BCT
XLOC_004249	0.92	1	0.87	BCT	1.03	0.98	1.64	0.39	0.99	1	1.1	0.9	0.61	0.3	1.43	0.38	1.35	BCT	0.84	0.77
AT2G27400	0.97	1	0.85	0.59	0.49	0.017	0.84	0.051	0.91	1	1.03	0.92	0.55	6.5e-05	0.65	1.2e-07	1.1	0.96	0.96	0.91
XLOC_003508	0.91	1	0.94	0.92	0.72	0.21	0.96	0.86	0.99	1	0.95	0.94	0.97	0.93	0.88	0.48	1.01	1	0.96	0.91
XLOC_003502	BCT	BCT	BCT	BCT	1.23	BCT	1.47	BCT	BCT	BCT	1	BCT	BCT	BCT	1.06	BCT	0.98	BCT	1.06	BCT
XLOC_003084	0.98	1	0.91	BCT	1.03	0.98	1.94	0.32	1.04	BCT	1.3	0.64	0.96	BCT	0.77	0.58	0.74	BCT	0.94	0.94
