# Supplementary material for: Prediction of regulatory long intergenic non-coding RNAs acting in trans through base-pairing interactions
Source: BMC Genomics. 2019 Jul 22;20:601. doi: 10.1186/s12864-019-5946-0 (PMC6647327; doi:10.1186/s12864-019-5946-0)
Supplement: Supplementary file 11 — Table S3. LincRNAs with potential regulatory functions. (XLSX 22 kb) [file 12864_2019_5946_MOESM11_ESM.xlsx]

## Sheet: Legend
lincRNA	ID of the lincRNAs (XLOC_xxxx for novel lincRNAs)
mRNA_targets_pos_SScor	reports all the target genes predicted to interact with the lincRNA by mRNA-mRNA interactions and whose steady-state level (SS) is positively correlated with lincRNA SS.
mRNA_targets_neg_SScor	reports all the target genes predicted to interact with the lincRNA by mRNA-mRNA interactions and whose steady-state level (SS) is negatively correlated with lincRNA SS.
mRNA_targets_pos_PAcor	reports all the target genes predicted to interact with the lincRNA by mRNA-mRNA interactions and whose Polysome association (PA) is positively correlated with lincRNA SS.
mRNA_targets_neg_PAcor	reports all the target genes predicted to interact with the lincRNA by mRNA-mRNA interactions and whose Polysome association (PA) is negatively correlated with lincRNA SS.
lincRNA-DH_targets_pos_SScor	reports all the target genes of predicted lincRNA-DH and whose steady-state level (SS) is positively correlated with lincRNA-DH SS.
lincRNA-DH_targets_neg_SScor	reports all the target genes of predicted lincRNA-DH and whose steady-state level (SS) is negatively correlated with lincRNA-DH SS.
neighbor_pos_cor	reports all the neighbor genes whose expression (SS) is positively correlated with lincRNA expression
neighbor_neg_cor	reports all the neighbor genes whose expression (SS) is negatively correlated with lincRNA expression

## Sheet: Table_S2
lincRNA	mRNA_targets_pos_SScor	mRNA_targets_neg_SScor	mRNA_targets_pos_PAcor	mRNA_targets_neg_PAcor	LincRNA-DH_targets_pos_SScor	LincRNA-DH_targets_neg_SScor	neighbor_pos_cor	neighbor_neg_cor
XLOC_000977	None	None	None	None	None	AT3G54360	None	None
XLOC_000974	None	None	None	None	AT3G44430;AT2G04050;AT1G59780	AT2G04050;AT1G59780	None	None
XLOC_000972	None	None	None	None	AT1G60989;AT1G72890	AT1G35710;AT1G35420	None	AT1G35350
AT1G68872	None	None	None	None	None	AT1G26220	AT1G68850;AT1G68880	AT1G68840;AT1G68890;XLOC_001197;AT1G68870
XLOC_002219	None	None	None	None	None	None	AT3G07310	None
XLOC_005244	None	None	None	None	None	None	XLOC_005245;ATMG00110	None
XLOC_003924	None	None	None	None	None	None	AT4G34710	AT4G34740
AT1G33615	None	None	None	None	None	AT4G29180	XLOC_000955;AT1G33610;AT1G33660	XLOC_000954;AT1G33612
XLOC_005018	None	None	None	None	None	None	AT5G49620	None
XLOC_000381	None	None	None	None	None	AT2G16970;AT2G39040;AT3G54770;AT3G59710	None	None
XLOC_003252	None	None	None	None	AT5G09720;AT2G31141;AT5G09690;AT1G49700	AT2G31150;AT1G15410	AT4G03330;XLOC_003253;AT4G03340	None
AT2G14878	None	None	None	None	None	None	AT2G14846;AT2G14870;AT2G14890	AT2G14880;AT2G14880
XLOC_000384	None	None	None	None	None	None	AT1G52100	None
XLOC_004909	None	None	None	None	None	AT5G37990;AT5G38780	None	None
XLOC_001428	None	None	None	None	None	None	AT2G13290	None
XLOC_001426	None	None	None	None	AT3G27160	None	None	None
XLOC_004439	None	None	None	None	None	None	AT5G52860	None
XLOC_004386	None	None	None	None	AT5G42600;AT4G15340	AT4G15370	AT5G48010;AT5G48000	None
XLOC_002131	None	None	None	None	None	None	None	AT2G46660
XLOC_001421	None	None	None	None	AT2G30950;AT5G20640;AT4G08620	AT2G23985	None	None
XLOC_004900	None	None	None	None	AT5G44570;AT1G22890;AT5G44568	AT5G44570	None	None
XLOC_003121	None	None	None	None	None	None	None	AT3G53900;AT3G53920
XLOC_000716	None	None	None	None	None	None	AT1G08920;XLOC_000717	AT1G08930
XLOC_003023	None	None	None	None	None	AT4G18280;AT4G18270	None	None
XLOC_000301	None	None	None	None	AT5G54710	None	None	None
AT4G26255	None	None	None	None	AT1G14520	None	None	AT4G26220
XLOC_001098	None	None	None	None	None	None	XLOC_001099;AT1G59940	AT1G59950
XLOC_005194	None	None	None	None	None	None	AT5G65970	AT5G65925
AT3G27884	None	None	None	None	None	None	AT3G27880	None
XLOC_002733	None	None	None	None	None	AT4G37900;AT4G37690	XLOC_002197;AT3G05370;AT3G05350	None
AT1G78865	None	None	None	None	None	None	None	XLOC_000629;AT1G78830
XLOC_000145	None	None	None	None	None	None	AT1G15050;AT1G15100	None
AT3G61118	None	None	None	None	None	AT3G62530	AT3G61117	AT3G61080
XLOC_005176	None	None	None	None	None	None	AT5G65207	None
XLOC_001903	None	None	None	None	None	AT3G13435	None	None
XLOC_001095	None	None	None	None	None	None	AT1G59780;AT1G59780;AT1G59780	None
XLOC_001770	None	None	None	None	None	None	AT2G03720	AT2G03710
AT3G59765	None	None	None	None	None	None	AT3G59740	AT3G59780
AT1G55525	None	None	None	None	None	None	None	AT1G55490;AT1G55500
XLOC_003645	None	None	None	None	AT4G07400	None	None	AT4G03100
AT3G45638	None	None	None	None	AT3G48200	None	AT3G45640	AT3G45660
XLOC_001381	None	None	None	None	None	None	AT2G04090;AT2G04080	None
XLOC_003916	None	None	None	None	None	None	AT4G33880;AT4G33905	None
XLOC_004952	None	None	None	None	None	None	None	AT5G42445;AT5G42480
AT1G11185	None	None	None	None	None	None	XLOC_000111;AT1G11190;AT1G11160;AT1G11220	AT1G11180;AT1G11210;AT1G11210;AT1G11190;AT1G11190;AT1G11175;AT1G11175;AT1G11170;AT1G11170
XLOC_004420	None	None	None	None	AT1G17300;AT1G17285	None	None	AT5G50450
XLOC_004390	None	None	None	None	None	None	AT5G48170;AT5G48175;AT5G48175;AT5G48190	AT5G48220
AT2G31585	None	None	None	None	None	None	AT2G31570	AT2G31560
XLOC_000907	None	None	None	None	AT2G34020	None	AT1G29025	None
XLOC_001309	AT3G22370	None	None	None	AT3G22370	AT3G04850	AT1G78020;AT1G78030;AT1G78070;AT1G78010	None
XLOC_001149	None	None	None	None	None	None	AT1G64500;AT1G64510	AT1G64500;AT1G64510
XLOC_000743	None	None	None	None	AT3G60550	AT2G15290	AT1G12040;AT1G12010	AT1G12030
XLOC_004945	None	None	None	None	None	None	None	AT5G41920;AT5G41900
XLOC_002478	None	None	None	None	AT3G59200;AT5G35926	AT3G59250;AT3G44630;AT3G44620	None	None
AT1G58590	None	None	None	None	None	None	AT1G58602;AT1G58561	None
XLOC_004357	None	None	None	None	None	None	None	AT5G45350;AT5G45390
XLOC_001881	None	None	None	None	None	AT4G28890	AT2G22821	None
XLOC_001542	None	None	None	None	None	None	XLOC_001541;AT2G27310	None
AT2G06002	None	None	None	None	None	None	None	XLOC_001786
XLOC_000982	None	None	None	None	AT2G24170;AT2G39800;AT1G43140;AT5G45720	AT4G15248	None	AT1G37130
XLOC_000492	None	None	None	None	AT1G66920	AT1G66920;AT1G66940;AT5G38240;AT5G38250	AT1G66920;AT1G66930;AT1G66930;AT1G66950	AT1G66910;AT1G66940;AT1G66920
XLOC_000987	None	None	None	None	AT2G27402;AT2G27402	None	None	AT1G43580
XLOC_004858	None	None	None	None	AT2G40910;AT5G62520	AT5G62650;AT2G40920	None	AT5G26820
XLOC_002675	None	None	None	None	None	None	XLOC_002674;AT3G62510;AT3G62500;AT3G62530;AT3G62499	AT3G62528
XLOC_000496	None	None	None	None	AT1G67150	None	AT1G67150;AT1G67148;AT1G67148	None
XLOC_000155	None	None	None	None	AT1G15600;AT1G15640;AT1G15640;AT1G15640	None	AT1G15640;AT1G15640;AT1G15640;AT1G15630;AT1G15630;AT1G15630;AT1G15630;AT1G15600	None
XLOC_001018	None	None	None	None	None	None	AT1G49370	None
XLOC_000010	None	None	None	None	None	None	AT1G01480;AT1G01480;AT1G01470;AT1G01470	None
XLOC_005179	None	None	None	None	None	AT5G03880	AT5G65420	AT5G65410
XLOC_003654	None	None	None	None	None	None	AT4G03960	AT4G03940
XLOC_001079	None	None	None	None	AT2G06050;AT2G37040;AT2G02680;AT1G60610	AT3G54830;AT5G25630;AT5G25630;AT3G54830;AT3G54830;AT2G02680;AT2G02680	AT1G57730	None
XLOC_003719	None	None	None	None	AT4G13575;AT1G50170;AT4G14660	None	AT4G13575	None
XLOC_002786	None	None	None	None	None	None	AT3G11580	None
AT1G15405	None	None	None	None	AT2G31141;AT2G31150	None	AT1G15390;AT1G15380	AT1G15385
XLOC_004920	None	None	None	None	None	None	AT5G39030;XLOC_004921;AT5G39080;AT5G39080;AT5G39050;AT5G39050;AT5G39050	None
XLOC_000809	None	None	None	None	None	None	None	AT1G17420
XLOC_003065	None	None	None	None	AT3G48640	AT5G66670	AT3G48640;AT3G48650;AT3G48610	AT3G48660;AT3G48670
XLOC_003394	None	None	None	None	None	None	XLOC_003778;AT4G18630;AT4G18640	XLOC_003395
XLOC_001647	None	None	None	None	None	None	AT2G38250	None
XLOC_002674	None	None	None	None	AT3G18050;AT2G28580	AT4G29700;AT1G53640	AT3G62510;XLOC_002675;AT3G62500;AT3G62499	None
XLOC_001179	None	None	None	None	AT5G03610;AT5G03610	None	AT1G67830;XLOC_001180;AT1G67800;AT1G67810;AT1G67810;AT1G67840	XLOC_001180;AT1G67780
XLOC_000241	None	None	None	None	AT1G25275	None	AT1G25250;AT1G25275	None
AT1G69252	None	None	None	None	None	None	XLOC_000522;AT1G69260;AT1G69260;AT1G69230;XLOC_001203	None
AT4G13495	AT4G13494	None	None	None	AT4G13575;AT4G13564;AT4G13575	AT1G51000	AT4G13500;AT4G13500	None
AT3G55485	None	None	None	None	None	None	None	AT3G55500
AT3G06962	None	None	None	None	None	None	AT3G06990	AT3G06950;AT3G06950;AT3G06980;AT3G06980
AT3G25795	None	None	None	None	None	None	XLOC_002944;AT3G25790;AT3G25790;AT3G25780	AT3G25805;AT3G25805;AT3G25790;AT3G25770
XLOC_001987	None	None	None	None	None	None	AT2G33780	AT2G33790
XLOC_004499	None	None	None	None	AT5G59080	None	AT5G59090;AT5G59080	None
XLOC_003792	None	None	None	None	AT4G19840	AT4G19810	AT4G19840;AT4G19820	AT4G19810
XLOC_002834	None	None	None	None	None	None	AT3G15900	None
XLOC_000486	AT1G66320	None	None	None	AT1G66320;AT5G66052	AT5G44490;AT5G66052	AT1G66320	AT1G66330
XLOC_002988	None	None	None	None	AT1G48800;AT3G47030;AT5G47530;AT1G51420	AT3G48610;AT5G66800;AT1G51440;AT5G27060	AT3G28880	None
XLOC_003418	None	None	None	None	None	None	AT4G21840;AT4G21850;XLOC_003419;AT4G21830	None
XLOC_003419	None	None	None	None	None	None	AT4G21840;AT4G21850;AT4G21830;XLOC_003418	None
XLOC_003293	None	None	None	None	None	None	AT4G10370;AT4G10370;AT4G10380	None
XLOC_002963	None	None	AT3G27470	None	None	AT4G16860;AT4G16880	AT3G27480;AT3G27500;AT3G27490;AT3G27473;AT3G27510	None
XLOC_001982	None	None	None	None	None	None	AT2G32800;AT2G32795	None
XLOC_000968	None	None	None	None	AT1G58602	None	AT1G35230	AT1G35250
XLOC_002295	None	None	None	None	None	AT1G20816;AT1G51400;AT2G35450;AT1G20810	AT3G14225	AT3G14210
XLOC_004310	None	None	None	None	None	None	AT5G41790	XLOC_004309
XLOC_002601	None	None	None	None	None	None	AT3G54000	AT3G53980
XLOC_004563	None	None	None	None	None	None	AT5G65010;AT5G65010;AT5G65030	AT5G65020
XLOC_001046	None	None	None	None	None	None	XLOC_001044;XLOC_001044;XLOC_001044;AT1G53610;AT1G53610;AT1G53620;AT1G53620	None
XLOC_000684	None	None	None	None	AT5G45930;AT2G13570	AT1G32713	XLOC_000044;AT1G05020;AT1G05030;XLOC_000685;XLOC_000683	None
XLOC_000685	None	None	None	None	AT2G32680;AT4G36791;AT5G45930;AT3G25020;AT5G40180;AT4G34730;AT5G58870;AT2G33060;AT2G45560;AT5G40170	AT1G03550;AT1G03210;AT3G62210	XLOC_000044;AT1G05020;AT1G05030;XLOC_000683;XLOC_000684	None
XLOC_000687	None	None	None	None	None	None	XLOC_000686;AT1G05100;AT1G05100	AT1G05140
XLOC_002463	None	None	None	None	None	None	None	AT3G32040
XLOC_003235	None	None	None	None	AT3G61117	AT4G08870;AT5G03880	None	AT4G01500
XLOC_000683	None	None	None	None	AT3G61220;AT3G61210;AT5G58870	None	XLOC_000044;AT1G05020;AT1G05030;XLOC_000685;XLOC_000684;AT1G05010	None
XLOC_003429	None	None	None	None	None	None	AT4G22490;AT4G22470;AT4G22485;AT4G22505	None
XLOC_004349	None	None	None	None	None	None	AT5G44562;AT5G44550;AT5G44565	None
XLOC_004940	None	None	None	None	None	None	AT5G41730	None
AT2G27400	None	None	None	None	None	AT1G50060	AT2G27420;AT2G27402;XLOC_001543	AT2G27390;AT2G27389
XLOC_002367	None	None	None	None	None	None	AT3G21352;AT3G21340;AT3G21340;AT3G21351;AT3G21380;AT3G21370	None
XLOC_003388	None	None	None	None	None	None	AT4G18425;AT4G18430	None
XLOC_003176	None	None	None	None	AT3G23450	None	AT3G60520	None
XLOC_001129	None	None	None	None	AT3G60550	AT5G42310;AT2G15290	AT1G62870	AT1G62850
XLOC_001897	None	None	None	None	AT1G58340	AT2G02680;AT2G01913;AT5G22520;AT2G18210;AT2G18220;AT4G11780;AT2G02680;AT4G04450;AT4G11780	AT2G24540	None
AT4G10507	None	None	None	None	None	None	AT4G10500;AT4G10500;AT4G10500;AT4G10510	None
AT5G24205	None	None	None	None	None	None	XLOC_004832;XLOC_004833;AT5G24210;XLOC_004209;AT5G24200;AT5G24206	None
XLOC_003272	None	None	None	None	None	AT3G24430;AT3G46780	None	None
XLOC_000477	None	None	None	None	None	None	AT1G65481;AT1G65481;XLOC_001160;XLOC_001160;AT1G65484;AT1G65484;AT1G65486;AT1G65486;AT1G65486;AT1G65480	AT1G65484;XLOC_000478;XLOC_000478;XLOC_001159
XLOC_002166	None	None	None	None	AT3G45160;AT1G28160;AT5G37478;AT2G15318;AT5G40040;AT5G37630;AT2G12400;AT1G27110;AT3G28500;AT1G77380;AT4G11910;AT1G77765;AT4G25790;AT3G16460;AT1G11220;AT2G16385;AT1G72360;AT2G21840;AT4G31910;AT5G67400;AT1G58270;AT5G24960;AT1G02570;AT4G24340;AT4G04990;AT5G39110;AT2G21550;AT4G10370;AT2G47950;AT4G01390;AT2G22560;AT5G22555;AT1G50720	AT5G60450;AT3G56010;AT1G23090;AT3G47250;AT1G08230;AT4G02790;AT5G67110;AT1G28150;AT2G47940;AT3G23930;AT1G34210;AT5G64800;AT1G32350;AT5G25250;AT1G54040;AT4G11900;AT1G66180;AT1G68670;AT2G46820;AT3G50270;AT3G55970;AT1G68660;AT5G17170;AT1G43560;AT4G12060;AT1G18870;AT5G54710;AT2G15890;AT1G02700;AT1G24145;AT2G21540;AT1G60160;AT4G13150	AT3G02242;AT3G02240	None
AT2G32795	None	None	None	None	AT1G18773	None	AT2G32800;XLOC_001982	None
XLOC_003278	None	None	None	None	AT1G66800	None	None	None
XLOC_000722	None	None	None	None	None	None	AT1G09530;XLOC_000723	None
XLOC_001362	None	None	None	None	AT4G37700	None	None	None
XLOC_000478	None	None	None	None	AT1G65486;AT1G65486	AT1G65490;AT1G65486;AT1G65490;AT1G65486	AT1G65481;AT1G65484;AT1G65484;AT1G65484;AT1G65486;AT1G65486	AT1G65481;AT1G65484;XLOC_001160;AT1G65490;AT1G65490;XLOC_000477;XLOC_000477;AT1G65486;AT1G65486
XLOC_001493	None	None	None	None	None	None	XLOC_001874;AT2G22330	None
XLOC_002499	None	None	None	None	None	None	AT3G45530	None
XLOC_002999	None	None	None	None	AT3G29639	None	AT3G29639	None
AT5G48412	None	None	None	None	None	None	AT5G48410;AT5G48400;AT5G48390	None
AT2G41312	None	None	None	None	None	AT3G57060	AT2G41330;AT2G41330;AT2G41340	AT2G41300;AT2G41310
XLOC_004935	None	None	None	None	None	None	AT5G41040	AT5G41050
XLOC_002284	None	None	None	None	None	None	AT3G13435;AT3G13438;XLOC_002803;AT3G13432;AT3G13437	AT3G13435;AT3G13440;XLOC_002803;AT3G13432;AT3G13450
XLOC_001953	None	None	None	None	None	None	AT2G30040	None
XLOC_000371	None	None	None	None	AT5G43370;AT1G62035	AT1G78030;AT5G48910;AT2G05620	None	AT1G50450
XLOC_002912	None	None	None	None	None	None	XLOC_002913;AT3G23120;AT3G23110	None
AT4G01533	None	None	None	None	AT1G34315;AT2G15300	None	AT4G01525	None
XLOC_001000	None	None	None	None	AT1G47400;AT1G47400	None	XLOC_000349;XLOC_000349;XLOC_001001;XLOC_001001;AT1G47405;AT1G47395;AT1G47395;AT1G47400;AT1G47400	None
XLOC_003656	None	None	None	None	None	None	None	AT4G04020;AT4G04040
XLOC_003966	None	None	None	None	AT3G05350	None	None	None
XLOC_001003	None	None	None	None	None	None	None	AT1G47565
XLOC_004478	None	None	None	None	AT5G56795	AT5G56810	AT5G56540	AT5G56550
XLOC_000932	None	None	None	None	AT5G17165;AT5G17160;AT3G06435	AT4G20960;AT4G20960;AT3G06430	AT1G31885	AT1G31920;AT1G31920
XLOC_004664	None	None	None	None	AT2G26130	None	None	AT5G05300;AT5G05250
XLOC_000438	None	None	None	None	None	None	None	AT1G61610
XLOC_000936	None	None	None	None	AT4G10600;AT1G67360	None	XLOC_000938;AT1G31935;AT1G31920	AT1G31935;XLOC_000299;AT1G31950
XLOC_004579	None	None	None	None	None	None	AT5G65970	AT5G65970;AT5G65970;AT5G65925
XLOC_002611	None	None	None	None	None	None	None	AT3G54830
XLOC_004772	None	None	None	None	None	None	AT5G17600	None
XLOC_005118	None	None	None	None	None	None	XLOC_005117;AT5G60200;XLOC_005116	AT5G60260
XLOC_004828	None	None	None	None	AT4G20960	AT5G17160;AT3G06435	AT5G24165;AT5G24160	XLOC_004827
XLOC_004777	None	None	None	None	AT3G03850;AT3G03840;AT5G18060;AT5G18010;AT5G18080;AT3G03820;AT5G18050;AT3G03830;AT4G38850	None	AT5G18050;AT5G18020;AT5G18010;AT5G18060;AT5G18030	None
XLOC_002721	None	None	None	None	AT2G43920	None	AT3G04210;XLOC_002182	AT3G04181
AT5G06165	None	None	None	None	None	None	None	AT5G06200
XLOC_001700	None	None	None	None	None	None	AT2G43920	AT2G43945
XLOC_002528	None	None	AT3G10770	None	None	None	AT3G47220	AT3G47250
XLOC_003160	None	None	None	None	None	None	AT3G59140	AT3G59130
XLOC_005116	None	None	None	None	None	None	AT5G60200;XLOC_005117;XLOC_005118	AT5G60260
XLOC_001280	None	None	None	None	None	None	AT1G75960;AT1G75960	AT1G75920
XLOC_001777	None	None	None	None	None	None	AT2G04600;AT2G04570;AT2G04570	AT2G04570
AT4G16355	None	None	AT2G22260	None	None	None	AT4G16350	None
XLOC_003241	AT4G01770	None	None	None	AT1G67020;AT4G01770;AT5G44920	None	AT4G01930;AT4G01925;AT4G01920	AT4G01935;AT4G01940;AT4G01950;AT4G01915
XLOC_000186	None	None	None	None	None	AT1G19550	None	None
AT5G24206	None	None	None	None	None	None	AT5G24205;XLOC_004832;XLOC_004833;AT5G24210;AT5G24200;XLOC_004209	None
XLOC_002178	None	None	None	None	None	None	AT3G03640	AT3G03630
XLOC_003008	None	None	None	None	AT4G01690;AT5G26200;AT3G26320	AT2G25095;AT5G42210;AT2G12462;AT3G21680	None	None
XLOC_004832	None	None	None	None	None	None	AT5G24205;XLOC_004833;AT5G24210;AT5G24206;AT5G24200	None
XLOC_001866	None	None	None	None	None	AT3G44510	None	None
XLOC_001780	None	None	None	None	AT1G03410;AT5G28910	None	None	None
XLOC_000349	None	None	None	None	AT1G47400;AT1G47400	None	AT1G47405;XLOC_001000;XLOC_001000;AT1G47395;AT1G47395;AT1G47400;AT1G47400	None
XLOC_000955	None	None	None	None	None	None	AT1G33615;AT1G33610;AT1G33660	XLOC_000954;AT1G33612;AT1G33700
XLOC_003389	None	None	None	None	None	None	AT4G18440	AT4G18425;AT4G18430;AT4G18422;XLOC_003390;AT4G18450
XLOC_001942	None	None	None	None	None	AT2G29090	AT2G29130	AT2G29120
XLOC_000340	None	None	None	None	None	None	AT1G43886	None
AT3G02832	None	None	None	None	None	None	AT3G02850	None
XLOC_005182	None	None	None	None	None	None	XLOC_005181	AT5G65640
XLOC_002435	None	None	None	None	AT5G49630	None	AT3G28345;AT3G28345	None
XLOC_001710	None	None	None	None	None	None	AT2G44745;AT2G44760;AT2G44760	AT2G44740
XLOC_005186	None	None	None	None	AT1G03210;AT5G64690;AT4G39860;AT5G66670;AT4G35390;AT1G78320;AT1G75920;AT1G76780	AT5G03940	AT5G65690	None
XLOC_001465	None	None	None	None	None	None	AT2G18490;AT2G18480	None
AT5G37485	None	None	None	None	None	None	AT5G37478;AT5G37478;AT5G37500	XLOC_004904;XLOC_004273
AT5G10278	None	None	None	None	AT5G65230	None	AT5G10260	AT5G10250;AT5G10310
XLOC_001103	None	None	None	None	AT2G21850;AT2G21820;AT2G21840	None	AT1G60810	AT1G60800
XLOC_001676	None	None	None	None	None	None	AT2G41170;AT2G41190	None
XLOC_003258	None	None	None	None	AT4G13493;AT4G13575	None	AT4G04410	None
XLOC_005213	None	None	None	None	None	None	AT5G67420;AT5G67440	AT5G67400;AT5G67430
XLOC_004815	None	None	None	None	AT4G15210	AT2G21100;AT4G15210;AT2G21100	AT5G23120;AT5G23120	None
XLOC_002536	None	None	None	None	None	None	AT3G48340;AT3G48346	AT3G48360
XLOC_002538	AT3G48640	AT5G66670	None	None	AT3G48640	AT5G66670	AT3G48640;AT3G48650;AT3G48610	AT3G48660;AT3G48670
XLOC_003253	None	None	None	None	AT2G31150;AT2G31141;AT1G49700;AT5G09690;AT5G09720;AT2G31141	AT2G31150;AT1G15410	AT4G03330;AT4G03340;XLOC_003252	AT4G03380
XLOC_001774	None	None	None	None	None	AT3G44430	AT2G04160;AT2G04135	None
XLOC_004050	None	None	None	None	AT5G42280	None	AT5G07130;AT5G07150	AT5G07152;AT5G07180
XLOC_004876	None	None	None	None	None	AT5G28450	None	None
AT5G38005	None	None	None	None	None	None	AT5G38010;AT5G38020	None
XLOC_003013	None	None	None	None	None	None	AT3G30875	None
XLOC_001347	None	None	None	None	None	None	AT2G01420;XLOC_001348	None
AT4G04223	None	None	None	None	None	None	AT4G04220	None
XLOC_000407	None	None	None	None	None	None	AT1G55370	AT1G55380;AT1G55365
XLOC_003329	None	None	None	None	None	None	AT4G13440;AT4G13440;AT4G13420;AT4G13420;AT4G13420;AT4G13430	None
XLOC_003681	None	AT5G41380	None	None	AT5G38930;AT2G14660;AT2G23010;AT1G53440;AT3G28100;AT2G34810;AT2G24120;AT2G13790;AT4G19500	AT4G08868;AT1G23210;AT5G39493;AT5G41380;AT5G38110;AT1G59780;AT2G15318	AT4G08870;AT4G08867;AT4G08869	AT4G08868
XLOC_000631	None	None	None	None	None	None	None	AT1G79110
AT1G16635	None	None	None	None	None	None	AT1G16650;AT1G16640	None
XLOC_000299	None	None	None	None	None	None	AT1G31935;AT1G31950	XLOC_000938;XLOC_000936;AT1G31920
XLOC_000298	None	None	None	None	AT1G67360;AT1G67360	None	AT1G31935;AT1G31935	None
XLOC_002365	None	None	None	None	None	None	None	AT3G21270;AT3G21250
AT1G24068	None	None	None	None	None	AT1G73730;AT5G43300;AT5G42750;AT1G73740;AT5G43300;AT1G73740;AT2G17760	AT1G24090	AT1G24040;AT1G24070
XLOC_004169	None	None	None	None	None	None	None	AT5G20480
XLOC_003889	None	None	None	None	None	None	None	AT4G30510
XLOC_000297	None	None	None	None	AT3G06435;AT5G17160;AT3G42800;AT5G24290	AT4G20960;AT3G06430;AT5G24300	AT1G31885	AT1G31920
XLOC_003302	None	None	None	None	None	None	AT4G11140	None
AT2G05518	None	None	None	None	None	None	AT2G05540;AT2G05530;AT2G05520	None
XLOC_004321	None	None	None	None	AT5G42590;AT5G42590;AT5G42591;AT5G42590	None	AT5G42591;AT5G42600;AT5G42600;AT5G42600	None
XLOC_001495	None	None	None	None	None	None	AT2G22496;AT2G22510	AT2G22500
AT2G39681	None	None	None	None	None	AT1G50060	AT2G39675;AT2G39670	None
XLOC_004325	None	None	None	None	None	None	AT5G42785;XLOC_004958	AT5G42750;AT5G42760;AT5G42765
XLOC_003475	None	None	None	None	None	None	AT4G27260;AT4G27290;AT4G27280;AT4G27300	None
XLOC_003820	None	None	None	None	None	None	None	AT4G23200;AT4G23170
XLOC_003987	None	None	None	None	None	None	AT4G39940;AT4G39950	None
XLOC_000448	None	None	None	None	None	AT2G14095;AT3G30580;AT5G49600;AT4G04990	None	AT1G62320;AT1G62310
XLOC_002501	None	None	None	None	None	None	AT3G45780	None
XLOC_004282	None	None	None	None	None	None	AT5G38420;AT5G38430;AT5G38410	None
XLOC_005117	None	None	None	None	None	None	AT5G60200;XLOC_005118;XLOC_005116	AT5G60260
XLOC_004600	None	None	None	None	None	None	None	AT5G67370;AT5G67385
XLOC_005134	None	None	None	None	None	None	AT5G61650	AT5G61670;AT5G61650;AT5G61660;AT5G61640
XLOC_004048	None	None	None	None	None	None	AT5G07010	None
XLOC_003149	None	None	None	None	AT3G57460;AT3G57470	None	AT3G57460;AT3G57450;AT3G57470;AT3G57430	None
XLOC_000201	None	None	None	None	AT1G30750	None	AT1G21310	AT1G21270;AT1G21260;AT1G21250
XLOC_003021	None	None	None	None	AT5G17160;AT3G03130	AT2G36390;AT4G05110;AT2G29120	XLOC_003022	None
XLOC_003697	AT4G28790	None	None	None	AT4G01920;AT4G02180;AT4G01930;AT4G01735;AT4G01740;AT4G11550;AT4G01910;AT4G01760;AT4G01735;AT4G04570	AT4G04570;AT4G01935;AT4G01915	AT4G11530;AT4G11550	AT4G11500;AT4G11570;AT4G11521
XLOC_000048	None	None	None	None	AT1G75830	None	XLOC_000047	None
XLOC_003022	None	None	None	None	AT1G34315;AT1G35320	None	XLOC_003021;AT3G43110	None
XLOC_000046	None	None	None	None	None	AT3G02870	None	AT1G05260
XLOC_001840	None	None	None	None	None	None	None	XLOC_001458;AT2G17295
XLOC_000347	None	None	None	None	None	None	AT1G47210	None
XLOC_000891	None	None	None	None	None	None	AT1G27290;AT1G27300	None
XLOC_000075	None	None	None	None	None	None	AT1G07795	None
XLOC_002399	None	None	None	None	AT5G47990	AT4G22690	None	AT3G25190
AT5G03285	None	None	None	None	None	None	None	AT5G03310;AT5G03310
XLOC_000324	None	None	None	None	None	AT5G51680;AT5G25770;AT4G23420;AT1G68390	AT1G35350;AT1G35340;XLOC_000323	None
XLOC_002437	None	None	None	None	AT3G11964	None	AT3G28620	None
XLOC_000322	None	None	None	None	AT2G01890;AT2G05910;AT2G01950;AT5G23170;AT4G04930;AT4G16610;AT4G20230;AT2G05510	AT4G08290;AT4G19520;AT3G23400;AT2G03340;AT2G01620	AT1G35270;AT1G35250;AT1G35260;XLOC_000321;AT1G35255	AT1G35290
XLOC_004350	None	None	None	None	None	None	AT5G44560;XLOC_004351;AT5G44565	AT5G44570;AT5G44568
XLOC_004351	None	None	None	None	None	None	AT5G44560;XLOC_004350	AT5G44570;AT5G44568;AT5G44572
XLOC_003953	None	None	None	None	None	None	AT4G37260;AT4G37270;AT4G37290	AT4G37290
XLOC_001231	None	None	None	None	None	None	AT1G71880	None
XLOC_004190	None	None	None	None	None	None	AT5G22570;AT5G22545;AT5G22545;AT5G22545	AT5G22560;AT5G22555;AT5G22520;AT5G22530
XLOC_001686	None	None	None	None	None	None	AT2G41880;AT2G41880	XLOC_001683;AT2G41870
XLOC_004811	None	None	None	None	None	None	AT5G23010;AT5G23020	None
AT2G15128	None	None	None	None	AT5G37570	None	AT2G15130	None
XLOC_001125	None	AT1G63350	None	None	None	AT1G63350	AT1G62660;AT1G62620	None
AT3G11415	None	None	None	None	None	None	AT3G11410;AT3G11410;AT3G11420;AT3G11420;AT3G11430;AT3G11430	None
XLOC_005029	None	None	None	None	None	None	AT5G51490;AT5G51460	AT5G51490
XLOC_002023	None	None	None	None	AT2G19890	None	None	None
XLOC_003666	None	None	None	None	AT1G54000;AT1G54000	AT5G38280	None	None
XLOC_003934	None	None	None	None	AT4G12735	None	None	None
XLOC_002246	None	None	None	None	AT3G26130;AT5G17160;AT3G06435	AT4G20960;AT5G28450;AT3G06430	None	AT3G10130;AT3G10120
XLOC_003701	None	None	None	None	None	AT1G62750	AT4G11800	None
AT3G44765	None	None	None	None	None	None	XLOC_003034	None
XLOC_002456	None	None	AT5G24670	None	AT4G25190	AT4G25200	AT3G30122	None
XLOC_002455	None	None	None	None	AT1G52100;AT5G35100;AT3G29230	AT4G14980;AT1G05680	AT3G29776	None
AT4G12917	None	None	None	None	None	AT1G20570	None	AT4G12910
XLOC_003234	None	None	None	None	None	None	AT4G01500;AT4G01460	AT4G01480
XLOC_003793	None	None	None	None	AT4G23590	AT5G48980	AT4G19970;AT4G19960	None
XLOC_004658	None	None	None	None	None	None	None	AT5G04950
XLOC_003237	None	None	None	None	AT3G47965;AT3G47980	AT2G30950;AT3G47980	AT4G01735;AT4G01770;AT4G01730;AT4G01740;AT4G01760	AT4G01735;AT4G01770;AT4G01750;AT4G01800
AT3G61198	None	None	None	None	AT1G10522	AT1G10522	XLOC_002664;AT3G61210;AT3G61210	AT3G61220;AT3G61210;AT3G61190
XLOC_004633	None	None	None	None	None	None	AT5G02760;AT5G02710	AT5G02780
AT2G18735	None	None	None	None	None	None	AT2G18710	AT2G18730
XLOC_002101	None	None	None	None	None	None	AT2G44080;AT2G44070	None
XLOC_003478	None	None	None	None	None	None	AT4G27410;AT4G27440;AT4G27400	AT4G27450;AT4G27400
XLOC_001088	None	None	None	None	AT1G27110;AT2G22930;AT3G28500;AT2G21840;AT5G38900;AT2G16530;AT4G29700;AT5G67400;AT1G77765;AT2G47950;AT1G50720;AT1G72360;AT5G39110;AT1G11220;AT2G02610;AT3G45160;AT2G15318;AT1G28160;AT5G40040;AT4G01390;AT4G10370;AT3G16460;AT1G34510;AT1G68880;AT5G58540;AT1G02570;AT2G16385;AT4G04990;AT2G01880;AT2G17430;AT2G22620;AT5G37630;AT4G25790;AT2G22560;AT2G19440;AT5G26730;AT5G22555;AT5G24960;AT4G15393;AT4G24340…	AT1G24140;AT2G30770;AT1G28150;AT1G60160;AT5G67110;AT1G68890;AT1G52270;AT3G50270;AT4G13150;AT2G46820;AT1G05680;AT4G18975;AT2G26080;AT1G23090;AT2G28580;AT2G47940;AT1G54040;AT1G08230;AT4G01580;AT1G43560;AT5G64800;AT4G12060;AT5G42530;AT1G24145;AT5G25250;AT2G21540;AT5G35100;AT1G68670;AT4G14400;AT4G02790;AT5G25930;AT1G28230;AT3G23930;AT2G23690;AT1G32350;AT1G02700;AT4G11900;AT1G66180;AT3G47250;AT2G15890…	AT1G58280;AT1G58270	AT1G58290
XLOC_004874	None	None	None	None	AT5G35050	None	None	None
XLOC_003264	None	None	None	None	None	None	XLOC_003663;AT4G05020;AT4G05010;AT4G05030	None
AT3G57157	None	None	None	None	None	None	AT3G57160;AT3G57140;AT3G57140	AT3G57190;AT3G57190;AT3G57130;AT3G57180;AT3G57180
XLOC_004619	None	None	None	None	None	None	None	XLOC_003997;AT5G01640;AT5G01700
XLOC_002913	None	None	None	None	None	None	XLOC_002912;AT3G23120;AT3G23110	None
XLOC_001698	None	None	None	None	None	None	AT2G43600	XLOC_002094
XLOC_000990	None	None	None	None	None	AT5G50280	AT1G43886	None
AT4G36648	None	None	None	None	None	None	None	AT4G36670
AT4G16892	None	None	None	None	AT4G16860;AT4G16880;AT4G16950;AT4G16900	AT4G16920;AT5G51630	AT4G16910;AT4G16900;AT4G16880;AT4G16890	None
XLOC_004209	None	None	None	None	None	None	AT5G24205;XLOC_004833;AT5G24210;AT5G24210;AT5G24206	AT5G24230;AT5G24240;AT5G24240
XLOC_002815	None	None	None	None	AT3G32030;AT1G48800;AT1G66020;AT1G31950;AT3G29410;AT3G14540;AT1G33750;AT5G48110	None	AT3G14530;AT3G14530;AT3G14517;AT3G14517;AT3G14510;AT3G14540	None
AT1G31935	None	None	None	None	None	None	XLOC_000936;XLOC_000298;XLOC_000298;XLOC_000299;AT1G31950;AT1G31950	XLOC_000938;XLOC_000936;AT1G31920;AT1G31920;XLOC_000934
XLOC_000824	None	None	None	None	None	None	XLOC_000823;AT1G19180	None
XLOC_001380	None	None	None	None	AT1G59780	AT1G59780;AT5G45095	AT2G04050;AT2G04039;AT2G04040;AT2G04040	AT2G04038
XLOC_002475	None	None	None	None	None	None	AT3G44290	None
AT1G21529	None	None	None	None	None	None	AT1G21550;AT1G21525	None
